# Supplementary material for: Comparative functional analysis of papaya leaves at different developmental stages
Source: Plant Biotechnol (Tokyo). 2025 Dec 25;42(4):491–6. doi: 10.5511/plantbiotechnology.25.0616a (PMC12781909; doi:10.5511/plantbiotechnology.25.0616a)
Supplement: Supplementary Data [file plantbiotechnology-42-4-25.0616a-s001.xlsx]

## Sheet: Peal_List
No.	RT.Ave.(min)	Actual Mass Ave.	Detected Mass Ave.	Ave. Intensity of Monoisotopic Peak	Annotation	Pref.Ioniz.Mode	[DB All]	[EX-HR2]	[KNApSAcK]	[KEGG]	[FlavView]	[Pep1000]	[HMDB]	Stage1_1 - Intensity (Total)	Stage1_2 - Intensity (Total)	Stage1_3 - Intensity (Total)	Stage1_4 - Intensity (Total)	Stage2_1 - Intensity (Total)	Stage2_2 - Intensity (Total)	Stage2_3 - Intensity (Total)	Stage2_4 - Intensity (Total)	Stage3_1 - Intensity (Total)	Stage3_2 - Intensity (Total)	Stage3_3 - Intensity (Total)	Stage3_4 - Intensity (Total)	Stage4_1 - Intensity (Total)	Stage4_2 - Intensity (Total)	Stage4_3 - Intensity (Total)	Stage4_4 - Intensity (Total)	Blank - Intensity (Total)
0	1.60207	222.981	223.988	574.449	C4H6N3O4P1S1	[Actual + H]+	1	1	0	0	0	0	0	134.989	684.4	294.164	856.41	401.725	867.494	350.334	667.686	208.742		320.398	807.724	1684.87	277.933	485.406
1	1.60211	109.002	110.009	10244.2	Unknown Peak	[Actual + H]+	2	0	0	2	0	0	0	8462.59	11037	9057.62	11385.5	9983.48	12135.8	9658.91	10681.7	9011.89	9612.03	11135.4	11519.8	15192.4	9288.8	10519.7	5224.22
2	1.60257	126.017	127.024	3441.96	C3H2N4O2	[Actual + H]+	0	0	0	0	0	0	0	2765.99	3522.74	3001.3	4096.29	3288.73	3942.71	3085.82	3553.41	2922.55	3007.17	4236.41	3959.36	5606.15	3149.41	3459.51	1473.75
3	1.65656	113.095	131.129	21913.3	C5H11N3	[Actual + NH4]+	1	1	0	0	0	0	0	37622.7	29949.2	46736	45548.5	15649.8	11243.4	21885.6	28482.2	1611.22	882.052		1435.96
4	1.66736	113.095	114.103	6012.96	C5H11N3	[Actual + H]+	1	1	0	0	0	0	0	9262.72	5565.55	11372.8	10539.3	1994.19	800.531	3556.67	5012.03
5	1.74039	144.137	145.145	3221.08	C6H16N4, Homoagmatine [putative]	[Actual + H]+	5	1	1	0	0	0	3	6805.83	3941.82	5782.31	5274.44	3076.13	2123.05	3304.29	3291.73	909.54	402.246		520.468
6	1.75545	298.165	299.172	439.196		[Actual + H]+	6	6	0	0	0	0	0	504.47	695.53	458.331	348.725	720.098	906.258	558.401	615.382					106.117	90.4637	145.755	120.817
7	1.7808	121.917	122.925	1285.75	Unknown Peak	[Actual + H]+	0	0	0	0	0	0	0	1144.63	1443.32	1015.58	990.799	1543.67	1541.74	1361.57	1417.58	1260.47	1134.21	1382.56	1186.88	1551.44	915.173	1486.89	1195.51
8	1.78302	289.84	290.847	480.903	Unknown Peak	[Actual + H]+	1	0	0	1	0	0	0	443.055	537.492	330.768	414.746	817.938	740.737	740.933	488.444	567.878	440.254	495.167	394.507	398.627		135.89	267.105
9	1.82794	207.965	208.972	1398.93		[Actual + H]+	2	2	0	0	0	0	0	2347.7	2635.89	2484.58	2159.34	2074.59	1772.56	1775.4	1149.06	1646.89	1106.19	284.648	843.597	250.372		173.063	280.083
10	1.83377	377.975	378.983	344.802		[Actual + H]+	28	28	0	0	0	0	0	355.224	542.339	536.48	405.822	198.452		211.914		163.387
11	1.85741	174.11	175.117	1220.14	C6H14N4O2, Arginine [putative]	[Actual + H]+	12	0	1	3	0	1	7	1596.85	1475.95	4326.96	2369.74	292.898	226.912	344.976	156.448		190.555
12	1.85827	170.006	171.013	251.865	C7H8O1P2	[Actual + H]+	1	1	0	0	0	0	0	328.328	371.325	437.258	294.476	167.868		148.295		179.694	87.6729
13	1.87538	380.067	381.074	1156.46		[Actual + H]+	30	30	0	0	0	0	0	1172.78	1224.18	1071.89	1679.58	1262.09	1176.65	1254.16	1703.46		968.521	82.5481	1125.22
14	1.88078	242.171	243.178	467.473		[Actual + H]+	2	2	0	0	0	0	0	966.431	189.916	334.746	500.663	610.327	167.228	606.905	363.565
15	1.88422	132.051	133.059	7560.55	C4H8N2O3, Asparagine [putataive]	[Actual + H]+	21	0	2	8	0	1	10	11604.7	12739.4	15862.2	10264.6	9356.36	8180.95	8108.97	5775.8	11458.9	9037.72	2417.04	5801.41	3123	1783.14	2461.91	2992.66
16	1.88739	183.06	184.067	842.026	C5H13N1O4S1, Choline sulfate [putative]	[Actual + H]+	3	0	1	1	0	0	1	762.033	680.421	1998.76	1226.87			172.114	211.954
17	1.90029	146.064	147.071	991.964	C4H10N4S1	[Actual + H]+	0	0	0	0	0	0	0	1259.97	1109.06	1737.93	885.445	1122.22	873.29	616.381	731.811	1663.23	1214.59	333.652	1077.29	1279.61	322.649	671.802	972.484
18	1.91134	103.1	104.107	120600	C5H13N1O1, Organic acid [putative]	[Actual + H]+	2	1	0	0	0	0	1	11464	161089	159847	165801	174068	161537	166380	159099	135722	135639	101788	125919	94485.3	73329.2	78593.4	87120.6
19	1.91206	103.18	104.188	8121.7	Unknown Peak	[Actual + H]+	0	0	0	0	0	0	0	1289.18	10468.4	10577.6	11206.7	11964.5	13058.9	11107.1	10043.4	10581.6	8695.73	5878.55	7624.7	5335.62	3658.4	3950.68	4506.16
20	1.92307	129.039	130.047	3531.89	C6H5N1F2	[Actual + H]+	1	0	0	0	0	0	1	2730.03	3860.82	4288.92	4493.2	3248.29	3356.8	3095.41	4534.51	4666.64	3840.78	3882.19	4351.78	3043.49	1940.83	2619.92	2556.69
21	1.9497	147.052	148.059	6056.82	C5H9N1O4, Glutamate [putative]	[Actual + H]+	28	0	4	11	0	1	12	3195.22	7407.92	4991.92	9031.28	4327.94	5780.31	6038.74	10114.7	6335.39	5666.86	9350.77	8553.1	4413.58	3599.97	4874.05	3227.37
22	1.95638	289.066	290.073	829.648		[Actual + H]+	9	9	0	0	0	0	0						128.452			1261.07	1168.21	215.184	1375.32
23	1.9684	103.063	104.07	6858.38	C4H9N1O2, GABA	[Actual + H]+	38	1	6	12	0	0	19		7206.04	4318.22	6942.63	8546.21	9424.26	7504.35	7200.36	4468.75	5363.56	4477.79	7046.56	8708.47	5542.08	7847.83	8278.55
24	1.982	265.115	266.122	1542.98		[Actual + H]+	4	4	0	0	0	0	0	1507.3	646.785			1217.35	2166.14	414.197	934.643	1618.58	2905.35	357.454	3662
25	1.99746	379.256	380.263	244.209		[Actual + H]+	7	7	0	0	0	0	0													250.68		306.025	175.923
26	2.01158	445.179	446.186	382.785		[Actual + H]+	34	30	0	1	0	1	2													462.571	172.78	612.857	282.934
27	2.01312	280.063	281.07	537.099		[Actual + H]+	15	9	0	2	0	0	4									710.472	702.669	232.409	502.847
28	2.02236	785.174	786.182	795.074		[Actual + H]+	406	405	0	0	0	1	0									236.6	127.128	914.171		881.758	1373.32	1281.48	751.062
29	2.04054	131.095	132.102	5971.27	C6H13N1O2, Leucine [putative]	[Actual + H]+	38	1	5	13	0	1	18	10275.8	12265	410.396	701.195	8338.68	9280.89	19168.7		3289.99	4056.69	2279.21		930.741		657.838
30	2.06355	137.047	138.055	29757.1	C7H7N1O2	[Actual + H]+	29	1	5	6	0	0	17	34181.9	32902.3	42235.9	32867.9	37193	33401.7	32878.7	28952	33686.9	31384	25712.8	30625.1	20137.4	15140.7	19427.9	30026.1
31	2.07684	324.105	325.113	1979.19	C12H20O10, Sugar [putative]	[Actual + H]+	15	12	0	2	0	0	1										811.766	2222.77		2857.01	1997.21	2249.44	1736.96
32	2.07708	380.072	381.079	6061.12		[Actual + H]+	27	27	0	0	0	0	0		3023.38		1990.98	5737.08	6542.09	4813.05	5436.96		7868.89	10972	8031.61	11196.7		548.715	6571.97
33	2.07857	716.69	717.697	492.005		[Actual + H]+	26	26	0	0	0	0	0											651.57		872.534	249.975	410.504	275.44
34	2.07917	715.69	716.698	806.903		[Actual + H]+	32	32	0	0	0	0	0											960.395		1074.44	455.745	737.037
35	2.07922	545.13	546.137	1237.19		[Actual + H]+	96	95	1	0	0	0	0									72.3436	514.684	1977.2	221.016	2333.59	1586.12	1793.08	1399.52
36	2.0794	359.143	360.15	6555.18		[Actual + H]+	13	12	0	0	0	0	1		1036.45		604.751	2765.3	3233.68	2271.61	2620.35	5428.89	8983.14	11265.7	5121.87	13794	10962.2	14044.3	9785.15
37	2.07955	717.188	718.196	789.888		[Actual + H]+	268	267	0	0	0	1	0											1023.43		1218.93	478.349	718.656	510.07
38	2.07996	115.064	116.071	1890.83	C5H9N1O2, Proline [putative]	[Actual + H]+	18	0	2	4	0	1	11	3936.51	2999.87	1409.42	4865.41	3124.67	2635.8	2356.81	1163.72	1253.05	1182.15	1103.6	856.943	634.769	123.905	715.892
39	2.08056	544.131	545.138	2484.5		[Actual + H]+	111	111	0	0	0	0	0									914.729	1459.02	3555.85	750.271	4253.49	2896.89	3147.2	2898.52
40	2.08078	716.189	717.197	1508.34		[Actual + H]+	325	324	0	0	0	1	0										866.007	1937.9		2448.47	1154.33	1432.49	1210.86
41	2.08129	532.148	533.155	3818.7		[Actual + H]+	95	95	0	0	0	0	0						1013.45	278.297	525.691	3063.9	4159.6		2898.56	7761.37	6277.61	6373.06	5835.46
42	2.08129	715.189	716.196	1739.59		[Actual + H]+	267	266	0	0	0	1	0										391.984	2637.23	131.86	3338.93	1875.74	2225.89	1575.52
43	2.0819	703.707	704.715	2134.55		[Actual + H]+	40	40	0	0	0	0	0									552.938	1076.54	3351.75	548.479	3768.24	2678.89	2717.85	2381.75
44	2.08207	703.206	704.213	4432.17		[Actual + H]+	238	238	0	0	0	0	0						180.522			1845.19	3045.69	7538.54	1878.79	8062.2	5629.86	6927.16	5365.8
45	2.08419	532.649	533.656	1513.5	Unknown Peak	[Actual + H]+	0	0	0	0	0	0	0										775.667			2433.42	1603.74	1465.32	1289.34
46	2.0851	748.144	749.151	1461.55		[Actual + H]+	424	422	0	1	0	1	0						190.291			1206.88	1553.29		1030.63				3326.68
47	2.08605	746.146	747.153	3093.84		[Actual + H]+	423	413	4	1	0	1	4					103.839		134.948	1260.59	2223.52	2877.72		2048.45	7381.89	6024.15		5789.43
48	2.08683	361.09	362.098	2574.77		[Actual + H]+	20	19	0	0	0	0	1					1713.59	2035.16	1070.99	1344.39	3672.78	4320.98	748.743	3138.7			5127.62
49	2.11884	148.945	149.952	1269.73	Unknown Peak	[Actual + H]+	0	0	0	0	0	0	0	1407.94	801.584	3941.66	1084.81	546.389	980.024	318.021	226.797					1614.38			1775.72
50	2.1316	501.145	502.153	240.242		[Actual + H]+	60	59	1	0	0	0	0					176.861				311.187	222.493		250.429
51	2.15585	150.942	151.95	775.751	Unknown Peak	[Actual + H]+	0	0	0	0	0	0	0		752	1085.96	986.195	586.441	468.156
52	2.16464	114.069	115.076	1125.49	C6H10O2	[Actual + H]+	36	1	4	3	0	0	28	1511.31	724.968	1836.18	1949.37	418.646	833.809	948.458	1582.51	324.17
53	2.23819	175.103	176.11	6889.97	C8H17N1O1S1	[Actual + H]+	3	1	1	1	0	0	0	8721	7958.09	10486.8	9694.37		6514.84	7222.95	6449.74	4939.82	3503.87		3408.22
54	2.23897	111.069	112.076	5824.93	C6H9N1O1	[Actual + H]+	13	1	0	1	0	0	11	7529.55	6460.54	8701.36	8132.56	6184.55	5463.96	6229.06	5347.31	4255.79	3082.09		2687.44
55	2.23914	69.0588	70.066	3211.88	C4H7N1, Pyrroline [putative]	[Actual + H]+	5	0	0	2	0	0	3	3991.77	3704.31	5135.12	4755.63	3368	3030.02	3431.75	2842.36	2167.86	1557.38		1346.46
56	2.23934	174.1	175.107	76757	C7H14N2O3, Dipeptide [putataive]	[Actual + H]+	15	1	2	2	0	1	9	129783	120415	146519	141602	117973	105998	112546	100068	86380.4	67410	7608.86	66354.3	7754.75	4210.66	8298.14	5190.31
57	2.24039	174.205	175.212	8431.42	Unknown Peak	[Actual + H]+	0	0	0	0	0	0	0	10150.7	9390.65	12436	11583.5	9293.35	8011.56	8844.36	7704.25	6148.35	4642.07		4540.73
58	2.33414	130.111	131.118	1385.44	C6H14N2O1, putrescine derivative [putative]	[Actual + H]+	12	1	1	2	0	0	8	2152.49	1733.49	2566.5	1217.63	1475.58	1187.79	1481.28	956.296	836.445			246.948
59	2.5247	152.941	153.948	673.304	C5N1O1P1S1	[Actual + H]+	0	0	0	0	0	0	0	721.76		1603.8	573.503	405.355		340.05	40.5058	1279.71	1481.21	217.899	601.575	43.5066	770.772
60	2.60864	149.07	150.077	472.045	C6H7N5, Adenine derivative [putative]	[Actual + H]+	10	1	0	4	0	0	5	725.128	642.797	747.204	607.68	533.358	420.7	361.319	297.924	203.361	180.98
61	2.61257	174.1	175.107	230.7	C7H14N2O3, Dipeptide [putative]	[Actual + H]+	15	1	2	2	0	1	9		246.276	261.413	227.89	197.358	220.564
62	2.61842	238.96	239.967	618.893	C4H6N3O3P1S2	[Actual + H]+	1	1	0	0	0	0	0	685.983	883.804	578.518	563.177	885.109	987.549				662.838	840.424	97.746	831.634	273.443	136.49
63	2.61863	305.991	306.998	1100.78		[Actual + H]+	13	13	0	0	0	0	0	1103.4	1572.08		970.328	1356.48	1332.55	1118.97	843.239	1362.16	1163.43	1189.75	958.858	1175.92		162.954
64	2.61901	236.962	237.969	2268.89		[Actual + H]+	3	3	0	0	0	0	0	2453.78	2816.59	2290.3	1993.01	2820.05	2743.16	2315.3	1943.91	2890.3	2369.58	2369.08	2024.15	2625.98	1196.23	1181.98
65	2.66427	393.272	394.28	870.006		[Actual + H]+	7	7	0	0	0	0	0	1288.91	1611.38	999.92	1257.71	731.829	928.9	878.572	747.889	575.433	398.007	244.677	1413.5	233.345
66	2.69594	117.079	118.087	9887.04	C5H11N1O2, Valine [putative]	[Actual + H]+	28	1	4	10	0	1	12	17272.6	13636.9	16095.3	16416.2	12403.6	11537.3	11540	12082.8	7108.98	7327.83	5364.75	9503.83	5651.82	2794.51	4884.79	4571.45
67	2.69653	71.0744	72.0817	1329.47	C4H9N1, Pyrrolidine [putative]	[Actual + H]+	3	0	0	1	0	0	2	2617.08	1978.18	2610.03	2533.5	1654.05	1405.33	1645.76	1729.46	579.625	705.287	351.443	1219.9	361.034		299.409	252.021
68	2.75026	148.946	149.953	4570.11	Unknown Peak	[Actual + H]+	0	0	0	0	0	0	0				5096.97	1612.11	721.55	4990.73				10429.2
69	2.7961	248.961	249.969	2928.05		[Actual + H]+	5	5	0	0	0	0	0	3193.4	4506.79	2933.37	2470.63	3793.95	3197.39	3672.24	3308.52	2546.2	559.945		2026.14
70	2.79732	250.959	251.966	1251.58		[Actual + H]+	2	2	0	0	0	0	0	1090.6	1528.08	1015.23	841.488	1723.46		1392.66	1169.54
71	2.81341	152.941	153.948	749.969	C5N1O1P1S1	[Actual + H]+	0	0	0	0	0	0	0	337.05	281.359			418.774				521.949	351.627	3179.54		512.112	397.344
72	2.84165	150.942	151.949	1707.13	Unknown Peak	[Actual + H]+	0	0	0	0	0	0	0	549.001	3033.06	7555.76	648.526	325.765	77.7006		1038.19	474.337	337.3	5938.03	220.626	287.216
73	2.87656	387.137	388.144	1417.9		[Actual + H]+	25	21	0	1	0	0	3							360.185		268.197	889.121	2845.54		1952.65	971.718	2637.9
74	2.88444	307.082	308.09	2185.43	C10H17N3O6S1, Glutathione [putative]	[Actual + H]+	14	8	1	2	0	1	2	169.912	1691.42	1127.41	1040.17	1409.08	1345.5	1788.19	1790.58	2324.79	2576.84	5805.03	3362.64	4667.45	1796.39	3462.15	609.345
75	2.88456	306.075	307.082	447.333	C15H14O7, Flavonoid [putative]	[Actual + H]+	44	13	15	4	8	0	4		634.574	600.76	729.483	493.593	447.412	478.216	395.354		196.363						50.2399
76	2.88697	199.119	200.126	763.639	C6H13N7O1	[Actual + H]+	1	1	0	0	0	0	0	1121.44	804.673	1713.01	688.858	458.226	287.077	758.27	277.563
77	2.88776	225.135	226.142	2074.53		[Actual + H]+	9	0	1	6	0	0	2	3238.67	3954.86	4832.45	1906.93	2414.61	2400.55	3035.98	1140.33	1436.42	1464.26	1394.2	458.611	745.87		619.635
78	2.88778	360.002	361.009	361.239		[Actual + H]+	27	27	0	0	0	0	0	422.531	409.416	633.453	482.987		90.3514	171.219	228.807			560.716		329.378	264.213	218.01	523.784
79	2.89099	201.136	202.143	2042.45	C10H19N1O3, Dipeptide [putataive]	[Actual + H]+	6	1	0	0	0	0	5	2524.06	2741.63	2674.91	4521.44	2032.2	1968.22	2288.76	2328.44	1035.68	1012.52	267.611	1113.96
80	2.8917	267.095	268.103	1871.84		[Actual + H]+	10	4	1	2	0	0	3	6154.1	694.064	1579.74		2771.79	2885.39	2132.9	574.09	579.28	538.359		808.739
81	2.89215	181.072	182.079	1832.52	C9H11N1O3, Tyrosine [putative]	[Actual + H]+	21	0	2	9	0	1	9	3697.69	2711.11	3672.59	4326.5	1854.51	1058.33	1849.51	1897.76		140.017		404.286	264.109			113.868
82	2.89287	164.045	165.052	373.579		[Actual + H]+	2	2	0	0	0	0	0	455.72	244.564	541.64	577.305			48.6647
83	2.90964	131.094	132.101	12689.2	C6H13N1O2, Isoleucine [putative]	[Actual + H]+	38	1	5	13	0	1	18	20965.6	17684.8	22803.2	23633.4	14464.5	13480.3	14304.4	16186.6	8538.77	9602.61	6688.88	13024.3	6537.64	3780.22	5890.06	5442.22
84	2.90997	85.089	86.0963	1331.72	C5H11N1, Piperidine [putative]	[Actual + H]+	8	1	2	2	0	0	3	2589.03	1813.59	2487.76	3094.08	1426.67	1485.93	1495.43	1705.08	532.779	791.86	358.346	1468.55	246.176		220.071	260.49
85	2.95362	298.175	299.182	1323.61		[Actual + H]+	6	6	0	0	0	0	0					2435.03	2105.04	2885.31			1951.62	170.257		689.934		274.038	77.6178
86	3.00809	304.867	305.874	588.966	C7N1O5P1S3	[Actual + H]+	1	1	0	0	0	0	0	1287.08					1024.14	1222.72	37.801				1377.28	98.6748	81.5317	85.187	86.2813
87	3.26423	131.095	132.102	14324	C6H13N1O2	[Actual + H]+	38	1	5	13	0	1	18	28122.3	20166.3	20323	29681.3	17492	16962	17332.3	17988.4	9012.27	10093.5	6992.67	15529.6	5600.5	3742.72	5973.17	4172.52
88	8.97467	165.079	166.086	1020.65	C9H11N1O2, Aminocarboxylic acid [putative]	[Actual + H]+	39	1	4	11	0	1	22	2487.64	1795.49	397.333		145.345	63.7018	2963.95	337.97	878.822	805.003		335.74			1016.1
89	13.2834	167.04	168.047	2297.89	C8H9N1O1S1	[Actual + H]+	4	1	1	1	0	0	1			6564.05	5218.92	1518.12	666.434	1837.42		262.128			18.1344
90	13.8361	162.031	163.038	1372.4	C9H6O3, Coumarin derivative [putative]	[Actual + H]+	9	1	4	2	0	0	2	1901.91	1316.09	2128.7		731.069	709.13	1447.51
91	14.5431	418.239	419.246	435.581		[Actual + H]+	19	18	0	1	0	0	0									375.726	366.258	246.75	576.568	612.604
92	14.546	417.236	418.243	4258.97	C20H35N1O8, Dehydrocarpamic acid glycoside [putative]	[Actual + H]+	18	17	1	0	0	0	0	1671.32	3172.49	3935.44	2248.56	2293.38	2958.94	1895.33	2929.94	7144.3	7238.05	6019.25	8822.52	7611.72	3301.93	4124.43	2775.89
93	14.6032	187.063	188.07	2663.19		[Actual + H]+	8	2	2	2	0	0	2	3270.15	2678.65	3289.13	3383.13	3223.41	3434.55	2989.01	2665.43	2823.68	3388.46	1900.67	4199.06	1946.28	457.71	1222.54	1739.16
94	14.6032	204.09	205.097	3158.31	C11H12N2O2, Tryptophan	[Actual + H]+	28	2	8	7	0	1	10	4173.29	3242.62	3638.76	3946.11	3790.72	4127.23	3428.99	3248.67	3412.39	3906.07	2373.09	4732.96	2556.86	595.304	1424.29	1935.64
95	14.7721	146.036	147.044	477.329	C9H6O2, Coumarin derivative [putative]	[Actual + H]+	13	1	5	1	0	0	6	690.12	277.8	696.765	244.632
96	15.1509	146.036	147.044	6969.45	C9H6O2, Coumarin derivative [putative]	[Actual + H]+	13	1	5	1	0	0	6	13197	11078.1	13174.7	8504.24	6799.94	4269.61	8188.63	4227.64	97.3914	157.266
97	15.7155	176.047	177.054	1101.02	C10H8O3	[Actual + H]+	18	2	4	4	0	0	8	1647.4	692.758	2000.81	923.138	241.016
98	15.7501	503.236	504.243	244.068		[Actual + H]+	46	43	1	0	0	2	0		264.85	132.981	512.905	279.602	165.888	229.913	426.669	122.926	123.227		181.722
99	15.8782	256.186	257.193	479.148	C15H28O1S1	[Actual + H]+	1	1	0	0	0	0	0								431.882		748.566	320.594	562.047	332.653
100	15.8799	255.183	256.19	16984	C14H25N1O3, Dehydrocapamic acid [putative]	[Actual + H]+	1	1	0	0	0	0	0	56079.3	17748.9	59997.9	18474.4	15999	16491.3	16567.2	10670.1	16462	13159.2	8075.65	11213.9		4145.78	5626.03	2709.11
101	16.123	146.036	147.044	411.498	C9H6O2, Coumarin derivative [putative]	[Actual + H]+	13	1	5	1	0	0	6		465.659	291.078	748.834	282.313		269.607
102	16.8125	298.175	299.182	352.091		[Actual + H]+	6	6	0	0	0	0	0		499.023	216.169	363.415		384.695	353.953	305.836	350.167	313.887	203.321	389.499	588.432	346.175		262.607
103	16.8538	775.184	776.191	462.948		[Actual + H]+	365	364	0	0	0	1	0		149.518			505.098	1047.53	124.238	633.484	244.088	359.923		639.709
104	16.857	756.21	757.217	7053.57		[Actual + H]+	540	389	63	0	60	2	26	4341.85	9718.33	2353.74	9154.32	13842	20808.6	17105.6	14896.7	10704	12431.6	4014.82	14829.8	1129.78	573.472	850.605	1651.94
105	16.8571	610.152	611.16	1804.41		[Actual + H]+	387	177	89	6	84	2	29	440.515	1450.21	102.398	1263.22	2310.59	3613.04	2772.65	2581.58	1767.08	2190.91	576.303	2584.41
106	16.8575	302.042	303.049	1224.7	C15H10O7, Flavonoid [putative]	[Actual + H]+	67	12	20	11	15	0	9	165.401	882.343		808.72	1528.52	2339.15	1779.72	1719.11	990.741	1422.02	186.679	1649.29
107	16.8595	397.079	398.086	1456.21		[Actual + H]+	29	28	0	1	0	0	0	668.565	1401.52		1015.77	1792.06		1776.79	1670.64	1602.02	1722.29
108	16.8626	818.123	819.13	667.356		[Actual + H]+	613	613	0	0	0	0	0		517.668		417.867	919.544	1383.73	1014.24	62.0287	749.124	764.771		177.226
109	17.0007	490.34	491.347	6075.91		[Actual + H]+	21	21	0	0	0	0	0	14999	11695.8	16609.4		7774.87	5802.71		4392.72	4052.69			3287.4	4433.42	570.29	2384.41
110	17.015	245.671	246.679	1891.11	Unknown Peak	[Actual + H]+	0	0	0	0	0	0	0	3171.52	2542.26	3713.27		1976.23		2037.44	904.481		589.26			194.443
111	17.0191	245.17	246.177	5564.04	C11H23N3O3, Dipeptide [putative]	[Actual + H]+	3	0	0	0	0	1	2		9082.44	13197.9	6993.18	7037.43			4487.96	4234.82	4120.68	5884.57	3201.75	4810.95	1585.45	2131.34
112	17.1712	298.175	299.182	456.274		[Actual + H]+	6	6	0	0	0	0	0		338.759		259.68				429.027	580.907	514.159	974.885	517.796	191.177	224.23	673.842	314.554
113	17.1931	162.031	163.038	3303.04	C9H6O3, Coumarin derivative [putative]	[Actual + H]+	9	1	4	2	0	0	2	558.537	878.654	317.607		2091.18	3601.08	2102.36	887.184	3333.47	4169.69	7455.21	4873.4	5552.2	3420.02	3974.3	6330.67
114	17.1975	245.672	246.679	1911.32	Unknown Peak	[Actual + H]+	0	0	0	0	0	0	0	1936.97	2351.74	2885.6	1533.57	1063.26		1696.78
115	17.2062	490.34	491.347	8266.48		[Actual + H]+	23	23	0	0	0	0	0	15815.6	10762.5	18920.7	25860	5641.58	3993.51		4336.83	178.099			129.703
116	17.2084	245.17	246.177	5758.12	C11H23N3O3, Dipeptide [putative]	[Actual + H]+	3	0	0	0	0	1	2		6260.89	14414.5	5419.07	4137.31			3335.66				981.301
117	17.3213	246.178	247.185	4344.1	C12H26N2O1S1	[Actual + H]+	1	1	0	0	0	0	0	8125.8	5184.96	4498.5			5547.67	4991.96	594.684	2601.29	3207.94
118	17.3363	389.081	390.088	858.222	C12H23N1O9S2, Glucosinolate [putative]	[Actual + H]+	31	24	4	1	0	0	2					1082.02	1132.74	518.383	887.959	1234.78	992.255		975.699	584.076		316.086
119	17.3376	286.047	287.054	1051.29	C15H10O6, Flavonoid [putative]	[Actual + H]+	90	10	34	12	22	0	12					1438.47	1587.22	542.767	1190.74	1411.08	1508.52	343.85	1433.15	655.985			401.141
120	17.3396	594.157	595.165	1371.55		[Actual + H]+	388	155	99	8	90	1	35		339.575		591.136	2272.47	2292.69	2207.35		2484.51	2056.42	613.141	2407.5	1155.14	191.209	300.698	918.321
121	17.3398	740.215	741.222	4811.78		[Actual + H]+	427	352	29	1	25	3	17	270.185	2558.89		3043.86	9345.28	9548.84	5078.13	7951.36	10832.1	8877.2	3644.66	9546.5	5427.23	2170.26	2426.88	3942.27
122	17.3945	237.854	238.861	2746.2	Unknown Peak	[Actual + H]+	0	0	0	0	0	0	0	6907.91	532.939	409.636	4759.94	1791.18			2075.58
123	17.4184	237.796	238.804	5694.62	Unknown Peak	[Actual + H]+	0	0	0	0	0	0	0	13537.7	10195.6		8186.81	6560.97	4584.57	7825.77	4044.82	2787.25	2901.38	987.826	1028.11
124	17.4248	237.173	238.18	291426		[Actual + H]+	4	2	0	0	0	0	2	721016	578677	77563	549585	421281	310277	508575	316885	267591	272020	171086	198446	138107	97197.3	154248	102735
125	17.4249	237.674	238.681	87939.9	Unknown Peak	[Actual + H]+	0	0	0	0	0	0	0	217916	168466	28209.6	161670	123432	104480	149239	100662	51275.3	79046.5	34665.2	58447.8	38172.6	24347.9	41437.7	25572.1
126	17.4302	237.295	238.302	19715.9	Unknown Peak	[Actual + H]+	0	0	0	0	0	0	0	55650.4	41464.3	339.793	15938.9	33802.2	26868.2	17271		19956.6	20200.3	8827.16	16754.5		5693.14	5536.28	7720.41
127	17.4406	474.345	475.352	196599	C28H46N2O4, Dehydrocapaine II [putative]	[Actual + H]+	17	15	1	0	0	0	1	138501	109236	209837	240139	367616	155555	432529	121663	329365	384526	271054	273050	250568		209056	134465
128	17.4479	476.351	477.358	4611.54		[Actual + H]+	20	13	5	0	0	0	2	332.478		10962.2	4167.37												2984.1
129	17.4527	474.513	475.521	12048.6	C34H66	[Actual + H]+	0	0	0	0	0	0	0	6640.6		7713.36		30041.1	3797.62	4035.68			22127.1		19131.5	2244.16	9712.51	15893	11197.9
130	17.5157	246.679	247.687	894.19	Unknown Peak	[Actual + H]+	0	0	0	0	0	0	0	2334.56		1105.63	189.564	852.597			762.649	704.749	887.739	316.029
131	17.6467	246.178	247.185	5344.86	C12H26N2O1S1	[Actual + H]+	1	1	0	0	0	0	0		5402.07				6389.35	6030.86	6307.99	5876.35	6653.17		5058.6	1040.53
132	17.663	493.359	494.366	759.329		[Actual + H]+	14	14	0	0	0	0	0						766.217		303.404	905.934		786.74	1034.35
133	17.6651	492.355	493.363	5355.57		[Actual + H]+	18	18	0	0	0	0	0	2040.67			5377.16	7124.53	6166.86	6069.55		8167.02	8941.78	6629.71	6858.53	2489.71	201.137
134	17.7557	610.152	611.16	1931.1		[Actual + H]+	387	177	89	6	84	2	29		270.404		654.911	1240.12	3081.97	1178.71	2116.94	2197.09	3747.29	2700.98	5584	1105.29	485.819	838.908	2375.75
135	17.8768	255.183	256.19	930.558	C14H25N1O3	[Actual + H]+	1	1	0	0	0	0	0	1871.18	501.539		566.634	1171.91	813.385	647.382						1516.48		355.947
136	17.9841	373.136	374.144	489.52		[Actual + H]+	19	17	0	1	0	0	1	539.134		796.846	132.58
137	18.0971	246.679	247.687	2630.6	Unknown Peak	[Actual + H]+	0	0	0	0	0	0	0	2044.49	2953.39	1089.7	3642	3610.4	3350.3	3370.48	3359.51	2184.99	2478.2	853.133
138	18.0991	246.178	247.185	10957.9	C12H26N2O1S1	[Actual + H]+	1	1	0	0	0	0	0	10468.4	6241.07	8266.57	17286.1	16047.7	15356.4	15355.2	16328.8	11494.1	12792.8	7739.48	12543.1	2987.7		502.868
139	18.1039	492.356	493.363	10819.4		[Actual + H]+	16	16	0	0	0	0	0	14099.1	19692.6	9816.95	22186.4	18337.1	20749.4	20772.8		14793.2	17175.7	8270.24	14746.2	3735.4	807.238	1125.94	999.908
140	18.1134	494.369	495.376	1006.69		[Actual + H]+	13	13	0	0	0	0	0	1381.81	976.436		1286.41	1262.37	859.82	1089.54	1389.08	575.174	929.866			316.378
141	18.1173	247.687	248.694	532.061	Unknown Peak	[Actual + H]+	0	0	0	0	0	0	0	930.764			348.615	660.806	327.041	553.017	758.454	145.731
142	18.1212	247.185	248.192	3549.94		[Actual + H]+	1	0	1	0	0	0	0	6621.39	3684.85	1791.37	4740.41	5190.09	4419.32	4973.14	4731.23	3381.27	3750.06	1792.31	2895.98	3005.75		1304.57	967.363
143	18.1937	244.163	245.17	4252.1	C10H29O2P1S1	[Actual + H]+	1	1	0	0	0	0	0	14798.2	6308.89	9512.95	3614.12	2764.83	889.889	2638.6	1667.93	175.245	150.259
144	18.1969	244.664	245.671	1897.74	Unknown Peak	[Actual + H]+	0	0	0	0	0	0	0	3306.68	2176.92	1836.09	271.268
145	18.231	500.36	501.367	5971.42		[Actual + H]+	21	19	1	1	0	0	0	33791.7	242.08	2930.73		159.329	285.035
146	18.341	238.856	239.863	2734.78	Unknown Peak	[Actual + H]+	0	0	0	0	0	0	0	11.1822	111.415			4824.77	4672.36			4105.51	4657.16		980.797	2515.03
147	18.3482	239.186	240.193	36985.1	C28H50N2O4, Carpaine	[Actual + H]+	74	61	6	1	0	0	6	40018.8	47872.2	31562.2		51280.7	43447.2	50328.7		41164.6	45154.2	32906.9		28057.4	13960.7	18067.9
148	18.3492	238.805	239.812	6466.22	Unknown Peak	[Actual + H]+	0	0	0	0	0	0	0	6701.32	8667.99	5388.57	10087.7		8353.54	9170.19	8584.43	7338.19	8166.41	5704.38	6806.53		1420.34	2441.48	1695.96
149	18.3521	238.303	239.31	34250.3	Unknown Peak	[Actual + H]+	0	0	0	0	0	0	0	36065	44462.9	28902.8	48747.8	46635.8	43270.5	46881.3	43250.3	35415.9	41988.4	29694.4	34623.8	25828.1	11500.5	17400.3	13336.4
150	18.3524	238.682	239.689	124802	Unknown Peak	[Actual + H]+	0	0	0	0	0	0	0	127610	157685	106528	170479	165460	157805	166051	154143	141436	155566	107832	119112	98000.6	53364.6	62367.4	53389.5
151	18.3532	238.18	239.188	375844		[Actual + H]+	2	2	0	0	0	0	0	395865	490541	333609	526958	505047	461130	514204	482315	262479	476361	310195	400345	302038	168330	211031	173063
152	18.3617	476.361	477.368	300136	C28H48N2O4, Dehydrocarpaine I [putative]	[Actual + H]+	13	11	1	0	0	0	1	416667	522349	419738	477418	503524	296275	335736	440917	482588	388730	437323	395127	391566	271482	341060	303093
153	18.3623	476.529	477.537	26669.7	C34H68	[Actual + H]+	0	0	0	0	0	0	0	26910.8	35738.6	25180.5	22062.7	32725.9	27291.9	43272.8	32360.5	39427.3	42340.2	32353.5	28702.4	30615.7	17108.9	21391.6	17202.2
154	18.5356	146.036	147.044	3798.17	C9H6O2, Coumarin derivative [putative]	[Actual + H]+	13	1	5	1	0	0	6	3132.86	5015.39	1899.76	7064.65	6181.23	6323.65	5528.46	7116.48	4242.38	4371.96	2723.29	4769.73	1647.42	310.365	45.7485	397.381
155	18.6215	456.113	457.12	3109.13		[Actual + H]+	61	60	1	0	0	0	0	9616.53	1549.11	1586.29		4292.64	5424.72	3326.62	807.367	1425.07	1936.75		1126.24
156	18.6437	744.215	745.223	1159.16		[Actual + H]+	357	355	0	0	0	2	0				214.539				334.472	634.78	791.002	1185.64	1365.9	1012.18	602.094	1437.8	4013.25
157	18.6441	740.219	741.226	1049.1		[Actual + H]+	419	345	29	1	25	2	17								164.874	537.654	583.086		1064.16	708.805	366.858	1964.7	3002.67
158	18.6448	742.217	743.224	997.998		[Actual + H]+	351	349	0	0	0	2	0		122.127		188.188				310.852	673.339	900.812	1107.5	1321.57	1033.14	680.962	1108.84	4672.1
159	18.6592	478.546	479.553	4556.81	C34H70	[Actual + H]+	4	1	2	0	0	0	1		600.678		4107.74	2144.88	3054.95		6785.79	3060.46	4149.1	4041.99	8025.43	4089.27	1243.79		13377.6
160	18.6592	239.188	240.195	71381.4	C28H50N2O4, Psude carpaine [putative]	[Actual + H]+	69	55	6	1	0	0	7	27135.3	38922.4	12464.9	88124.9	58376.5	63696.3	47145.1	122994	71094.5	79110.8	72249.8	132512	83788.8	44268.1	57352.5	197543
161	18.6594	239.311	240.318	5434.35	Unknown Peak	[Actual + H]+	0	0	0	0	0	0	0	702.285	1880.04		6342.85	3822.21	4536.07	2711.37	9326.42	5027.65	6114.54	5609	8962.04	5723.56	2478.07	4103.85	14175.3
162	18.6602	478.376	479.383	68854.4	C28H50N2O4, Psudecarpaine [putative]	[Actual + H]+	14	10	2	1	0	0	1		39563.8		76963.2	57115.6	70439.8	51537.1	104785	83738.3	92261.2	87137.3	141594	91961.3	55448	74152.6	227107
163	18.6611	239.69	240.697	15604.6	Unknown Peak	[Actual + H]+	0	0	0	0	0	0	0	4853.04	7416.77	2433.99	19586.7	14708.2	14618.7	9486.16	29329.3	16712.7	20423.4	17497.3	34113.3	19529.6	9563.77	13795.6
164	18.6615	480.382	481.389	986.08		[Actual + H]+	9	9	0	0	0	0	0		192.77			756.198	1074.58	384.033			1655.82			1745.9		1093.26
165	18.7112	341.971	342.978	435.166		[Actual + H]+	17	17	0	0	0	0	0				814.505		342.186	350.342	964.465	197.659	183.51		193.492
166	18.7123	146.036	147.044	3200.72	C9H6O2, Coumarin derivative [putative]	[Actual + H]+	13	1	5	1	0	0	6	2218.49	3074.93	911.701	5787.27	4051.19	3978.85	3756.23	6079.2	3003.33	3304.27	1165.26	3368.07	910.593
167	18.9237	176.046	177.054	927.368	C4H9N4O2P1	[Actual + H]+	1	1	0	0	0	0	0				733.409	777.35	830.852	323.702		1519.73	1648.88	497.249	1722.03	293.107
168	18.9373	245.171	246.178	4442.61	C7H19N9O1	[Actual + H]+	1	1	0	0	0	0	0	11083.7	10456.4		7968.19	6133.34		5181.83	4042.04	1194.27	3739.34	790.818	980.232	1708.3			32.8162
169	19.0677	251.188	252.195	2346.79		[Actual + H]+	4	2	0	1	0	0	1	9609.78	74.3577	2280.79		629.37	1092.12	394.354
170	19.0738	502.376	503.383	3786.36		[Actual + H]+	18	17	1	0	0	0	0	21502.6	709.053	2540.33		1642.67	2779.66	1367.22	197.293
171	19.1298	298.175	299.182	982.481		[Actual + H]+	6	6	0	0	0	0	0	232.73							279.966	2714.04	2168.9		319.323			179.926
172	19.737	377.153	378.16	653.253		[Actual + H]+	18	16	0	0	0	1	1	1241.8	773.919	490.033	156.981	1798.65	255.863	91.605		649.152	236.13	1681.48	322.536	140.88
173	20.3873	492.356	493.363	7472.96		[Actual + H]+	17	17	0	0	0	0	0	17436.5		7291.51	538.331
174	20.5265	407.163	408.171	866.572		[Actual + H]+	28	22	0	2	0	1	3	1226.56	665.194	457.639		1945.77				462.811	227.682	1632.99	313.925
175	21.0439	494.371	495.379	7629.3		[Actual + H]+	15	15	0	0	0	0	0	36081.1	20768.1	5587.82	5888.29	6557.39	11293.4	8102.46	4836.9	3289.25	7456.29	2024.71	3297.29	6853.15	2118.58		4379.93
176	23.1802	491.324	492.332	770.426		[Actual + H]+	22	20	2	0	0	0	0	1872.23	1076.56	1671.85	466.906	147.193		530.832	123.104								274.729
177	23.5478	293.078	294.085	308.43		[Actual + H]+	8	7	1	0	0	0	0					558.178		442.904	45.1336	114.766	421.918	163.376			412.737
178	23.991	493.34	494.347	608.708		[Actual + H]+	25	18	3	1	0	0	3	144.126	386.417		1291.84			136.773	1373.03		197.184		635.738				704.555
179	28.0405	431.23	432.237	244.424		[Actual + H]+	22	19	1	0	0	1	1	165.112	454.86	355.034	243.336	158.466				240.371				300.439		97.883	184.317
180	28.2972	114.154	115.161	2341.72	Unknown Peak	[Actual + H]+	0	0	0	0	0	0	0	1895.25	1182.12	1547.44	1508.99	1560.22	1371.55	1109.44	1306.82	5882.61	1076.01	1710.77	7185.1	1795.98	5102.59	1408.51	1824.08

## Sheet: DB_Result
>0
EX-HR2	C4H6N3O4P1S1	7	222.982	223.989	[Actual + H]+	-2.91646	0.0447757			TRUE
>1
KEGG	C2H6O3P1	0	109.005	110.013	[Actual + H]+	-35.0615	0.0223878	C19406	Dimethyl hydrogen phosphite	FALSE
KEGG	C2H6O3P1	0	109.005	110.013	[Actual + H]+	-35.0615	0.0223878	C18401	Fosetyl	FALSE
>2
>3
EX-HR2	C5H11N3	2	113.095	131.129	[Actual + NH4]+	0.246591	0.0559696			TRUE
>4
EX-HR2	C5H11N3	2	113.095	114.103	[Actual + H]+	1.37708	0.0559696			TRUE
>5
KNApSAcK	C6H16N4	0	144.137	145.145	[Actual + H]+	-1.70594	0.0671635	C00055146	1-Amino-5-guanidinopentane	TRUE
EX-HR2	C6H16N4	1	144.137	145.145	[Actual + H]+	-1.70594	0.0671635			TRUE
HMDB	C6H16N4	0	144.137	145.145	[Actual + H]+	-1.70594	0.0671635	HMDB0031505	Homoagmatine	TRUE
HMDB	C6H16N4	0	144.137	145.145	[Actual + H]+	-1.70594	0.0671635	HMDB0039252	N6-Methylagmatine	TRUE
HMDB	C6H16N4	0	144.137	145.145	[Actual + H]+	-1.70594	0.0671635	HMDB0246656	2-(2-Aminopropan-2-yldiazenyl)propan-2-amine	TRUE
>6
EX-HR2	C13H32O1P2S1	3	298.165	299.172	[Actual + H]+	-1.02575	0.145521			TRUE
EX-HR2	C13H22N4O4	5	298.164	299.171	[Actual + H]+	1.67311	0.145521			TRUE
EX-HR2	C14H18N8	10	298.165	299.173	[Actual + H]+	-2.79728	0.156715			TRUE
EX-HR2	C13H30O3S2	3	298.164	299.171	[Actual + H]+	3.23875	0.145521			TRUE
EX-HR2	C11H27N2O5P1	1	298.166	299.173	[Actual + H]+	-3.85805	0.123133			TRUE
EX-HR2	C15H27N2P1S1	7	298.163	299.171	[Actual + H]+	4.50541	0.167909			TRUE
>7
>8
KEGG	H2O9S2Ca2	0	289.839	290.846	[Actual + H]+	1.36946	0	C17258	Calcium sulfate hemihydrate	FALSE
>9
EX-HR2	C8O7	9	207.964	208.972	[Actual + H]+	1.52589	0.0895513			TRUE
EX-HR2	C9H4O2S2	12	207.965	208.973	[Actual + H]+	-2.63264	0.100745			TRUE
>10
EX-HR2	C12H15N2O2P1S4	16	377.975	378.983	[Actual + H]+	-0.18032	0.134327			TRUE
EX-HR2	C13H10N4O2P4	17	377.975	378.983	[Actual + H]+	-0.25382	0.145521			TRUE
EX-HR2	C19H7O5P1S1	20	377.975	378.982	[Actual + H]+	0.39333	0.212684			TRUE
EX-HR2	C14H4N8P2S1	22	377.975	378.983	[Actual + H]+	-0.416343	0.156715			TRUE
EX-HR2	C11H3N6O8P1	15	377.975	378.982	[Actual + H]+	0.876772	0.123133			TRUE
EX-HR2	C13H18O1P4S2	15	377.975	378.982	[Actual + H]+	0.982112	0.145521			TRUE
EX-HR2	C9H14O10S3	9	377.975	378.982	[Actual + H]+	1.1128	0.100745			TRUE
EX-HR2	C10H18O5S5	12	377.976	378.983	[Actual + H]+	-1.18023	0.111939			TRUE
EX-HR2	C11H13N2O5P3S1	13	377.976	378.983	[Actual + H]+	-1.25373	0.123133			TRUE
EX-HR2	C12H7N6O3P1S2	18	377.976	378.983	[Actual + H]+	-1.41625	0.134327			TRUE
EX-HR2	C20H11P1S3	23	377.976	378.983	[Actual + H]+	-1.89969	0.223878			TRUE
EX-HR2	C11H11N2O7P1S2	13	377.975	378.982	[Actual + H]+	2.1127	0.123133			TRUE
EX-HR2	C9H16O8P2S2	9	377.976	378.983	[Actual + H]+	-2.25364	0.100745			TRUE
EX-HR2	C10H10N4O6S3	14	377.976	378.984	[Actual + H]+	-2.41616	0.111939			TRUE
EX-HR2	C19H9O3P3	20	377.976	378.984	[Actual + H]+	-2.9731	0.212684			TRUE
EX-HR2	C13H8N4O4P2S1	17	377.974	378.981	[Actual + H]+	3.11261	0.145521			TRUE
EX-HR2	C11H22S7	15	377.977	378.984	[Actual + H]+	-3.47325	0.123133			TRUE
EX-HR2	C9H8N4O9P2	11	377.977	378.984	[Actual + H]+	-3.48957	0.100745			TRUE
EX-HR2	C12H17N2P3S3	16	377.977	378.984	[Actual + H]+	-3.54675	0.134327			TRUE
EX-HR2	C10H2N8O7S1	16	377.977	378.984	[Actual + H]+	-3.65209	0.111939			TRUE
EX-HR2	C15H5N6O1P3	21	377.974	378.981	[Actual + H]+	4.11252	0.167909			TRUE
EX-HR2	C18H6N2O4S2	21	377.977	378.984	[Actual + H]+	-4.13553	0.20149			TRUE
EX-HR2	C14H10N4O1S4	20	377.974	378.981	[Actual + H]+	4.18602	0.156715			TRUE
EX-HR2	C13H16O3P2S3	15	377.974	378.981	[Actual + H]+	4.34854	0.145521			TRUE
EX-HR2	C10H20O3P2S4	12	377.977	378.984	[Actual + H]+	-4.54666	0.111939			TRUE
EX-HR2	C6H6N10O4S3	15	377.974	378.981	[Actual + H]+	4.66946	0.0671635			TRUE
EX-HR2	C11H14N4O1S5	17	377.977	378.984	[Actual + H]+	-4.70918	0.123133			TRUE
EX-HR2	C12H9N6O1P3S1	18	377.977	378.984	[Actual + H]+	-4.78268	0.134327			TRUE
>11
KEGG	C6H14N4O2	0	174.112	175.119	[Actual + H]+	-8.3926	0.0671635	C02385	Amino acid(Arg-); Arginine; 2-Amino-5-guanidinovaleric acid	TRUE
KEGG	C6H14N4O2	0	174.112	175.119	[Actual + H]+	-8.3926	0.0671635	C00062	L-Arginine; (S)-2-Amino-5-guanidinovaleric acid; L-Arg	TRUE
KEGG	C6H14N4O2	0	174.112	175.119	[Actual + H]+	-8.3926	0.0671635	C00792	D-Arginine; D-2-Amino-5-guanidinovaleric acid	TRUE
KNApSAcK	C6H14N4O2	0	174.112	175.119	[Actual + H]+	-8.3926	0.0671635	C00001340	L-Arginine;L-Arg	TRUE
Pep1000	C6H14N4O2	0	174.112	175.119	[Actual + H]+	-8.3926	0.0671635		R1	TRUE
HMDB	C6H14N4O2	0	174.112	175.119	[Actual + H]+	-8.3926	0.0671635	HMDB0000517	L-Arginine	TRUE
HMDB	C6H14N4O2	0	174.112	175.119	[Actual + H]+	-8.3926	0.0671635	HMDB0003416	D-Arginine	TRUE
HMDB	C6H14N4O2	0	174.112	175.119	[Actual + H]+	-8.3926	0.0671635	HMDB0248014	Adipic dihydrazide	TRUE
HMDB	C6H14N4O2	0	174.112	175.119	[Actual + H]+	-8.3926	0.0671635	HMDB0251511	DL-Arginine	TRUE
HMDB	C6H14N4O2	0	174.112	175.119	[Actual + H]+	-8.3926	0.0671635	HMDB0255374	2-Amino-4-[carbamimidoyl(methyl)amino]butanoic acid	TRUE
HMDB	C6H14N4O2	0	174.112	175.119	[Actual + H]+	-8.3926	0.0671635	HMDB0302266	Isobutylidene	TRUE
HMDB	C9H18O1S1	0	174.108	175.115	[Actual + H]+	13.5328	0.100745	HMDB0039466	Hexanethioic acid S-propyl ester	FALSE
>12
EX-HR2	C7H8O1P2	7	170.005	171.012	[Actual + H]+	2.99691	0.0783574			TRUE
>13
EX-HR2	C18H21O3P1S2	14	380.067	381.074	[Actual + H]+	-0.0190907	0.20149			TRUE
EX-HR2	C10H17N6O6P1S1	9	380.067	381.074	[Actual + H]+	0.461698	0.111939			TRUE
EX-HR2	C8H20N4O9S2	5	380.067	381.074	[Actual + H]+	-0.532722	0.0895513			TRUE
EX-HR2	C11H29N2P1S5	10	380.067	381.074	[Actual + H]+	-0.589591	0.123133			TRUE
EX-HR2	C20H18N2P2S1	18	380.067	381.074	[Actual + H]+	0.975329	0.223878			TRUE
EX-HR2	C18H13N4O4P1	16	380.067	381.075	[Actual + H]+	-1.24824	0.20149			TRUE
EX-HR2	C12H14N8O3P2	13	380.066	381.074	[Actual + H]+	1.45612	0.134327			TRUE
EX-HR2	C10H27N2O3P3S2	7	380.068	381.075	[Actual + H]+	-1.65711	0.111939			TRUE
EX-HR2	C10H25N2O5P1S3	7	380.066	381.074	[Actual + H]+	1.69085	0.111939			TRUE
EX-HR2	C11H21N6O1P1S3	12	380.068	381.075	[Actual + H]+	-1.81874	0.123133			TRUE
EX-HR2	C16H16N2O7S1	12	380.068	381.075	[Actual + H]+	-2.24266	0.179103			TRUE
EX-HR2	C17H17O8P1	11	380.066	381.073	[Actual + H]+	2.26135	0.190297			TRUE
EX-HR2	C13H16N8S3	16	380.066	381.073	[Actual + H]+	2.52363	0.145521			TRUE
EX-HR2	C28H12S1	25	380.066	381.073	[Actual + H]+	2.61335	0.31343			TRUE
EX-HR2	C12H22N4O2P2S2	11	380.066	381.073	[Actual + H]+	2.68527	0.134327			TRUE
EX-HR2	C9H24N4O4S4	8	380.068	381.075	[Actual + H]+	-2.81316	0.100745			TRUE
EX-HR2	C10H19N6O4P3	9	380.068	381.075	[Actual + H]+	-2.88626	0.111939			TRUE
EX-HR2	C11H13N10O2P1S1	14	380.068	381.075	[Actual + H]+	-3.04789	0.123133			TRUE
EX-HR2	C20H8N6O3	20	380.066	381.073	[Actual + H]+	3.09414	0.223878			TRUE
EX-HR2	C18H23O1P3S1	14	380.068	381.076	[Actual + H]+	-3.36705	0.20149			TRUE
EX-HR2	C8H22N4O7P2S1	5	380.068	381.076	[Actual + H]+	-3.88068	0.0895513			TRUE
EX-HR2	C12H30O1P2S4	9	380.065	381.073	[Actual + H]+	3.91441	0.134327			TRUE
EX-HR2	C24H12O5	19	380.068	381.076	[Actual + H]+	-3.9526	0.268654			TRUE
EX-HR2	C9H21N2O10P1S1	4	380.065	381.073	[Actual + H]+	3.97128	0.100745			TRUE
EX-HR2	C9H16N8O5S2	10	380.069	381.076	[Actual + H]+	-4.04231	0.100745			TRUE
EX-HR2	C20H16N2O2S2	18	380.065	381.073	[Actual + H]+	4.32328	0.223878			TRUE
EX-HR2	C17H20N2O2S3	15	380.069	381.076	[Actual + H]+	-4.5231	0.190297			TRUE
EX-HR2	C19H9N8P1	21	380.069	381.076	[Actual + H]+	-4.75782	0.212684			TRUE
EX-HR2	C12H12N8O5S1	13	380.065	381.072	[Actual + H]+	4.80407	0.134327			TRUE
EX-HR2	C11H18N4O7P2	8	380.065	381.072	[Actual + H]+	4.9657	0.123133			TRUE
>14
EX-HR2	C14H26O1S1	4	242.17	243.178	[Actual + H]+	0.736538	0.156715			TRUE
EX-HR2	C7H18N10	4	242.172	243.179	[Actual + H]+	-4.00977	0.0783574			TRUE
>15
KEGG	C4H8N2O3	0	132.053	133.061	[Actual + H]+	-16.4838	0.0447757	C02642	3-Ureidopropionate; 3-Ureidopropanoate; beta-Ureidopropionic acid; N-Carbamoyl-beta-alanine	TRUE
KEGG	C4H8N2O3	0	132.053	133.061	[Actual + H]+	-16.4838	0.0447757	C16438	Asparagine	TRUE
KEGG	C4H8N2O3	0	132.053	133.061	[Actual + H]+	-16.4838	0.0447757	C00152	L-Asparagine; 2-Aminosuccinamic acid	TRUE
KEGG	C4H8N2O3	0	132.053	133.061	[Actual + H]+	-16.4838	0.0447757	C02037	Glycylglycine; N-Glycylglycine	TRUE
KEGG	C4H8N2O3	0	132.053	133.061	[Actual + H]+	-16.4838	0.0447757	C19301	N-Nitroso-N-methylurethane	TRUE
KEGG	C4H8N2O3	0	132.053	133.061	[Actual + H]+	-16.4838	0.0447757	C01043	N-Carbamoylsarcosine	TRUE
KEGG	C4H8N2O3	0	132.053	133.061	[Actual + H]+	-16.4838	0.0447757	C01905	D-Asparagine	TRUE
KEGG	C4H8N2O3	0	132.053	133.061	[Actual + H]+	-16.4838	0.0447757	C19258	Methylazoxymethanol acetate	TRUE
KNApSAcK	C4H8N2O3	0	132.053	133.061	[Actual + H]+	-16.4838	0.0447757	C00001341	L-Asparagine	TRUE
KNApSAcK	C4H8N2O3	0	132.053	133.061	[Actual + H]+	-16.4838	0.0447757	C00053264	Glycylglycine	TRUE
Pep1000	C4H8N2O3	0	132.053	133.061	[Actual + H]+	-16.4838	0.0447757		G2, N1	TRUE
HMDB	C4H8N2O3	0	132.053	133.061	[Actual + H]+	-16.4838	0.0447757	HMDB0000026	Ureidopropionic acid	TRUE
HMDB	C4H8N2O3	0	132.053	133.061	[Actual + H]+	-16.4838	0.0447757	HMDB0000168	L-Asparagine	TRUE
HMDB	C4H8N2O3	0	132.053	133.061	[Actual + H]+	-16.4838	0.0447757	HMDB0011733	Glycyl-glycine	TRUE
HMDB	C4H8N2O3	0	132.053	133.061	[Actual + H]+	-16.4838	0.0447757	HMDB0012265	N-Carbamoylsarcosine	TRUE
HMDB	C4H8N2O3	0	132.053	133.061	[Actual + H]+	-16.4838	0.0447757	HMDB0033780	D-Asparagine	TRUE
HMDB	C4H8N2O3	0	132.053	133.061	[Actual + H]+	-16.4838	0.0447757	HMDB0242123	2-(Carbamoylamino)propanoic acid	TRUE
HMDB	C4H8N2O3	0	132.053	133.061	[Actual + H]+	-16.4838	0.0447757	HMDB0243653	(Methyl-ONN-azoxy)methyl acetate	TRUE
HMDB	C4H8N2O3	0	132.053	133.061	[Actual + H]+	-16.4838	0.0447757	HMDB0246973	Methyl(acetoxymethyl)nitrosamine	TRUE
HMDB	C4H8N2O3	0	132.053	133.061	[Actual + H]+	-16.4838	0.0447757	HMDB0251512	DL-Asparagine	TRUE
HMDB	C4H8N2O3	0	132.053	133.061	[Actual + H]+	-16.4838	0.0447757	HMDB0255197	N-NITROSO-N-METHYLURETHANE	TRUE
>16
KEGG	C5H13N1O4S1	0	183.057	184.064	[Actual + H]+	17.7696	0.0559696	C00919	Choline sulfate	TRUE
KNApSAcK	C5H13N1O4S1	0	183.057	184.064	[Actual + H]+	17.7696	0.0559696	C00001530	Choline sulfate	TRUE
HMDB	C5H13N1O4S1	0	183.057	184.064	[Actual + H]+	17.7696	0.0559696	HMDB0250194	Choline sulfate	TRUE
>17
>18
EX-HR2	C5H13N1O1	0	103.1	104.107	[Actual + H]+	0.549451	0.0559696			TRUE
HMDB	C5H13N1O1	0	103.1	104.107	[Actual + H]+	0.549451	0.0559696	HMDB0244984	2-Amino-3-methyl-1-butanol	TRUE
>19
>20
HMDB	C6H5N1F2	0	129.039	130.046	[Actual + H]+	3.79287	0.0671635	HMDB0245451	2,4-Difluoroaniline	TRUE
>21
KEGG	C5H9N1O4	0	147.053	148.06	[Actual + H]+	-9.27204	0.0559696	C00302	Glutamate; Glutaminic acid; 2-Aminoglutaric acid	TRUE
KEGG	C5H9N1O4	0	147.053	148.06	[Actual + H]+	-9.27204	0.0559696	C12269	N-Methyl-D-aspartic acid; N-Methyl-D-aspartate; NMDA	TRUE
KEGG	C5H9N1O4	0	147.053	148.06	[Actual + H]+	-9.27204	0.0559696	C00217	D-Glutamate; D-Glutamic acid; D-Glutaminic acid; D-2-Aminoglutaric acid	TRUE
KEGG	C5H9N1O4	0	147.053	148.06	[Actual + H]+	-9.27204	0.0559696	C00025	L-Glutamate; L-Glutamic acid; L-Glutaminic acid; Glutamate	TRUE
KEGG	C5H9N1O4	0	147.053	148.06	[Actual + H]+	-9.27204	0.0559696	C05574	3-Aminopentanedioate; Isoglutamate; Isoglutamic acid; 3-Aminopentanedioic acid	TRUE
KEGG	C5H9N1O4	0	147.053	148.06	[Actual + H]+	-9.27204	0.0559696	C00979	O-Acetyl-L-serine; O3-Acetyl-L-serine	TRUE
KEGG	C5H9N1O4	0	147.053	148.06	[Actual + H]+	-9.27204	0.0559696	C22516	(3R)-3-[(Carboxylmethyl)amino]fatty acid	TRUE
KEGG	C5H9N1O4	0	147.053	148.06	[Actual + H]+	-9.27204	0.0559696	C03618	L-threo-3-Methylaspartate; (2S,3S)-3-Methylaspartate	TRUE
KEGG	C5H9N1O4	0	147.053	148.06	[Actual + H]+	-9.27204	0.0559696	C05938	L-4-Hydroxyglutamate semialdehyde	TRUE
KEGG	C5H9N1O4	0	147.053	148.06	[Actual + H]+	-9.27204	0.0559696	C05941	2-Oxo-4-hydroxy-5-aminovalerate	TRUE
KEGG	C5H9N1O4	0	147.053	148.06	[Actual + H]+	-9.27204	0.0559696	C03790	N-(Carboxymethyl)-D-alanine; Strombine	TRUE
KNApSAcK	C5H9N1O4	0	147.053	148.06	[Actual + H]+	-9.27204	0.0559696	C00001358	L-Glutamic acid;L-Glutamate	TRUE
KNApSAcK	C5H9N1O4	0	147.053	148.06	[Actual + H]+	-9.27204	0.0559696	C00007459	O-Acetyl-L-serine	TRUE
KNApSAcK	C5H9N1O4	0	147.053	148.06	[Actual + H]+	-9.27204	0.0559696	C00054319	3-(Carboxymethylamino)propanoic acid	TRUE
KNApSAcK	C5H9N1O4	0	147.053	148.06	[Actual + H]+	-9.27204	0.0559696	C00019577	D-Glutamate;D-Glutamic acid;D-Glutaminic acid;D-2-Aminoglutaric acid	TRUE
Pep1000	C5H9N1O4	0	147.053	148.06	[Actual + H]+	-9.27204	0.0559696		E1	TRUE
HMDB	C5H9N1O4	0	147.053	148.06	[Actual + H]+	-9.27204	0.0559696	HMDB0000148	L-Glutamic acid	TRUE
HMDB	C5H9N1O4	0	147.053	148.06	[Actual + H]+	-9.27204	0.0559696	HMDB0002393	N-Methyl-D-aspartic acid	TRUE
HMDB	C5H9N1O4	0	147.053	148.06	[Actual + H]+	-9.27204	0.0559696	HMDB0002931	N-Acetylserine	TRUE
HMDB	C5H9N1O4	0	147.053	148.06	[Actual + H]+	-9.27204	0.0559696	HMDB0003011	O-Acetylserine	TRUE
HMDB	C5H9N1O4	0	147.053	148.06	[Actual + H]+	-9.27204	0.0559696	HMDB0003339	D-Glutamic acid	TRUE
HMDB	C5H9N1O4	0	147.053	148.06	[Actual + H]+	-9.27204	0.0559696	HMDB0006556	L-4-Hydroxyglutamate semialdehyde	TRUE
HMDB	C5H9N1O4	0	147.053	148.06	[Actual + H]+	-9.27204	0.0559696	HMDB0033550	3-(Carboxymethylamino)propanoic acid	TRUE
HMDB	C5H9N1O4	0	147.053	148.06	[Actual + H]+	-9.27204	0.0559696	HMDB0060475	DL-Glutamate	TRUE
HMDB	C5H9N1O4	0	147.053	148.06	[Actual + H]+	-9.27204	0.0559696	HMDB0062183	N-lactoyl-Glycine	TRUE
HMDB	C5H9N1O4	0	147.053	148.06	[Actual + H]+	-9.27204	0.0559696	HMDB0246802	5-Hydroxy-4-oxo-L-norvaline	TRUE
HMDB	C5H9N1O4	0	147.053	148.06	[Actual + H]+	-9.27204	0.0559696	HMDB0248101	Alanine acetate	TRUE
HMDB	C5H9N1O4	0	147.053	148.06	[Actual + H]+	-9.27204	0.0559696	HMDB0255174	N-Methyl-DL-aspartic acid	TRUE
>22
EX-HR2	C8H19N1O6S2	4	289.065	290.073	[Actual + H]+	0.45294	0.0895513			TRUE
EX-HR2	C18H12N1O1P1	15	289.066	290.073	[Actual + H]+	-0.487049	0.20149			TRUE
EX-HR2	C8H11N5O7	6	289.066	290.073	[Actual + H]+	-1.16182	0.0895513			TRUE
EX-HR2	C10H16N3O3P1S1	8	289.065	290.072	[Actual + H]+	1.75933	0.111939			TRUE
EX-HR2	C9H23N1O1S4	7	289.066	290.074	[Actual + H]+	-2.54292	0.100745			TRUE
EX-HR2	C10H18N3O1P3	8	289.066	290.074	[Actual + H]+	-2.63894	0.111939			TRUE
EX-HR2	C12H13N5P2	12	289.065	290.072	[Actual + H]+	3.06572	0.134327			TRUE
EX-HR2	C8H21N1O4P2S1	4	289.067	290.074	[Actual + H]+	-3.94533	0.0895513			TRUE
EX-HR2	C9H15N5O2S2	9	289.067	290.074	[Actual + H]+	-4.15767	0.100745			TRUE
>23
KEGG	C4H9N1O2	0	103.063	104.071	[Actual + H]+	-4.03625	0.0447757	C00334	4-Aminobutanoate; 4-Aminobutanoic acid; 4-Aminobutyrate; 4-Aminobutyric acid; gamma-Aminobutyric acid; GABA	TRUE
KEGG	C4H9N1O2	0	103.063	104.071	[Actual + H]+	-4.03625	0.0447757	C01026	N,N-Dimethylglycine; Dimethylglycine	TRUE
KEGG	C4H9N1O2	0	103.063	104.071	[Actual + H]+	-4.03625	0.0447757	C03665	2-Amino-2-methylpropanoate; 2-Aminoisobutyric acid	TRUE
KEGG	C4H9N1O2	0	103.063	104.071	[Actual + H]+	-4.03625	0.0447757	C19514	n-Propyl carbamate	TRUE
KEGG	C4H9N1O2	0	103.063	104.071	[Actual + H]+	-4.03625	0.0447757	C05145	3-Aminoisobutyric acid; 3-Aminoisobutanoate; 3-Amino-2-methylpropanoate	TRUE
KEGG	C4H9N1O2	0	103.063	104.071	[Actual + H]+	-4.03625	0.0447757	C02356	(S)-2-Aminobutanoate; (S)-2-Aminobutanoic acid; (S)-2-Aminobutyric acid	TRUE
KEGG	C4H9N1O2	0	103.063	104.071	[Actual + H]+	-4.03625	0.0447757	C11735	N-Ethylglycine	TRUE
KEGG	C4H9N1O2	0	103.063	104.071	[Actual + H]+	-4.03625	0.0447757	C03284	L-3-Aminoisobutanoate; (S)-3-Aminoisobutyrate; L-3-Aminoisobutyrate; (S)-3-Aminoisobutanoate; (S)-3-Amino-2-methylpropanoate; (S)-beta-Aminoisobutyrate; (S)-3-Aminoisobutyric acid	TRUE
KEGG	C4H9N1O2	0	103.063	104.071	[Actual + H]+	-4.03625	0.0447757	C02261	D-2-Aminobutyrate; D-2-Aminobutyric acid; D-2-Aminobutanoic acid; (R)-2-Aminobutanoic acid	TRUE
KEGG	C4H9N1O2	0	103.063	104.071	[Actual + H]+	-4.03625	0.0447757	C11109	HBA	TRUE
KEGG	C4H9N1O2	0	103.063	104.071	[Actual + H]+	-4.03625	0.0447757	C02721	N-Methyl-L-alanine	TRUE
KEGG	C4H9N1O2	0	103.063	104.071	[Actual + H]+	-4.03625	0.0447757	C01205	(R)-3-Amino-2-methylpropanoate; (R)-3-Aminoisobutyrate; D-3-Aminoisobutanoate; (R)-beta-Aminoisobutyrate; (R)-3-Aminoisobutyric acid	TRUE
KNApSAcK	C4H9N1O2	0	103.063	104.071	[Actual + H]+	-4.03625	0.0447757	C00052112	2-Aminobutyric acid;alpha-Aminobutyric acid	TRUE
KNApSAcK	C4H9N1O2	0	103.063	104.071	[Actual + H]+	-4.03625	0.0447757	C00001337	GABA;Gamma-aminobutyric acid;4-Aminobutyric acid;gamma-Aminobutyric acid	TRUE
KNApSAcK	C4H9N1O2	0	103.063	104.071	[Actual + H]+	-4.03625	0.0447757	C00053549	N-Ethylglycine	TRUE
KNApSAcK	C4H9N1O2	0	103.063	104.071	[Actual + H]+	-4.03625	0.0447757	C00052266	Dimethylglycine	TRUE
KNApSAcK	C4H9N1O2	0	103.063	104.071	[Actual + H]+	-4.03625	0.0447757	C00054017	2-Acetoxyethylamine.	TRUE
KNApSAcK	C4H9N1O2	0	103.063	104.071	[Actual + H]+	-4.03625	0.0447757	C00054035	3-Aminobutanoic acid	TRUE
EX-HR2	C4H9N1O2	1	103.063	104.071	[Actual + H]+	-4.03625	0.0447757			TRUE
HMDB	C4H9N1O2	0	103.063	104.071	[Actual + H]+	-4.03625	0.0447757	HMDB0000092	Dimethylglycine	TRUE
HMDB	C4H9N1O2	0	103.063	104.071	[Actual + H]+	-4.03625	0.0447757	HMDB0000112	gamma-Aminobutyric acid	TRUE
HMDB	C4H9N1O2	0	103.063	104.071	[Actual + H]+	-4.03625	0.0447757	HMDB0000452	L-alpha-Aminobutyric acid	TRUE
HMDB	C4H9N1O2	0	103.063	104.071	[Actual + H]+	-4.03625	0.0447757	HMDB0000650	D-alpha-Aminobutyric acid	TRUE
HMDB	C4H9N1O2	0	103.063	104.071	[Actual + H]+	-4.03625	0.0447757	HMDB0001906	2-Aminoisobutyric acid	TRUE
HMDB	C4H9N1O2	0	103.063	104.071	[Actual + H]+	-4.03625	0.0447757	HMDB0002166	(S)-beta-Aminoisobutyric acid	TRUE
HMDB	C4H9N1O2	0	103.063	104.071	[Actual + H]+	-4.03625	0.0447757	HMDB0002299	(R)-beta-Aminoisobutyric acid	TRUE
HMDB	C4H9N1O2	0	103.063	104.071	[Actual + H]+	-4.03625	0.0447757	HMDB0003911	3-Aminoisobutanoic acid	TRUE
HMDB	C4H9N1O2	0	103.063	104.071	[Actual + H]+	-4.03625	0.0447757	HMDB0031329	Butyl nitrite	TRUE
HMDB	C4H9N1O2	0	103.063	104.071	[Actual + H]+	-4.03625	0.0447757	HMDB0031654	3-Aminobutanoic acid	TRUE
HMDB	C4H9N1O2	0	103.063	104.071	[Actual + H]+	-4.03625	0.0447757	HMDB0038394	O-Acetylethanolamine	TRUE
HMDB	C4H9N1O2	0	103.063	104.071	[Actual + H]+	-4.03625	0.0447757	HMDB0041945	N-Ethylglycine	TRUE
HMDB	C4H9N1O2	0	103.063	104.071	[Actual + H]+	-4.03625	0.0447757	HMDB0094692	N-Methylalanine	TRUE
HMDB	C4H9N1O2	0	103.063	104.071	[Actual + H]+	-4.03625	0.0447757	HMDB0244529	Propanamide, 2-hydroxy-2-methyl-	TRUE
HMDB	C4H9N1O2	0	103.063	104.071	[Actual + H]+	-4.03625	0.0447757	HMDB0245013	alpha-Aminobutyric acid	TRUE
HMDB	C4H9N1O2	0	103.063	104.071	[Actual + H]+	-4.03625	0.0447757	HMDB0247545	1-Amino-4-hydroxybutan-2-one	TRUE
HMDB	C4H9N1O2	0	103.063	104.071	[Actual + H]+	-4.03625	0.0447757	HMDB0252025	Ethyl glycinate	TRUE
HMDB	C4H9N1O2	0	103.063	104.071	[Actual + H]+	-4.03625	0.0447757	HMDB0253612	Isobutyl nitrite	TRUE
HMDB	C4H9N1O2	0	103.063	104.071	[Actual + H]+	-4.03625	0.0447757	HMDB0255173	N-Methyl-DL-alanine	TRUE
>24
EX-HR2	C14H21N1P2	8	265.115	266.122	[Actual + H]+	-0.581977	0.156715			TRUE
EX-HR2	C7H19N7S2	6	265.114	266.122	[Actual + H]+	1.63512	0.0783574			TRUE
EX-HR2	C14H19N1O2S1	8	265.114	266.121	[Actual + H]+	4.21214	0.156715			TRUE
EX-HR2	C6H15N7O5	3	265.113	266.121	[Actual + H]+	4.9006	0.0671635			TRUE
>25
EX-HR2	C22H39N1P2	7	379.256	380.263	[Actual + H]+	0.93463	0.246266			TRUE
EX-HR2	C18H37N1O7	1	379.257	380.264	[Actual + H]+	-2.29022	0.20149			TRUE
EX-HR2	C15H37N7S2	5	379.255	380.262	[Actual + H]+	2.48624	0.167909			TRUE
EX-HR2	C13H34N9O2P1	3	379.257	380.265	[Actual + H]+	-3.09717	0.145521			TRUE
EX-HR2	C22H37N1O2S1	7	379.255	380.262	[Actual + H]+	4.28972	0.246266			TRUE
EX-HR2	C19H41N1O2S2	4	379.258	380.265	[Actual + H]+	-4.57552	0.212684			TRUE
EX-HR2	C14H33N7O5	2	379.254	380.262	[Actual + H]+	4.77154	0.156715			TRUE
>26
EX-HR2	C13H33N7O4P2S1	6	445.179	446.186	[Actual + H]+	-0.241197	0.145521			TRUE
EX-HR2	C29H23N3O2	20	445.179	446.186	[Actual + H]+	-0.302622	0.324624			TRUE
EX-HR2	C15H30N9O1P3	10	445.179	446.186	[Actual + H]+	0.608107	0.167909			TRUE
EX-HR2	C21H37N1O1P2S2	11	445.179	446.186	[Actual + H]+	-0.651825	0.235072			TRUE
EX-HR2	C14H35N7O1S4	9	445.179	446.186	[Actual + H]+	0.670537	0.156715			TRUE
EX-HR2	C21H27N5O4S1	13	445.178	446.186	[Actual + H]+	1.15778	0.235072			TRUE
HMDB	C21H27N5O4S1	0	445.178	446.186	[Actual + H]+	1.15778	0.235072	HMDB0015200	Glipizide	TRUE
EX-HR2	C20H33N1O6P2	8	445.178	446.186	[Actual + H]+	1.29583	0.223878			TRUE
EX-HR2	C16H31N1O13	2	445.18	446.187	[Actual + H]+	-1.45256	0.179103			TRUE
EX-HR2	C15H38N5P3S2	8	445.178	446.185	[Actual + H]+	1.65789	0.167909			TRUE
EX-HR2	C21H29N5O2P2	13	445.18	446.187	[Actual + H]+	-1.7016	0.235072			TRUE
EX-HR2	C22H23N9S1	18	445.18	446.187	[Actual + H]+	-1.83965	0.246266			TRUE
EX-HR2	C23H24N7O1P1	17	445.178	446.185	[Actual + H]+	2.00709	0.25746			TRUE
EX-HR2	C11H28N9O8P1	4	445.18	446.187	[Actual + H]+	-2.14028	0.123133			TRUE
EX-HR2	C21H35N1O3S3	11	445.178	446.185	[Actual + H]+	2.20756	0.235072			TRUE
EX-HR2	C19H32N3O5P1S1	9	445.18	446.187	[Actual + H]+	-2.55091	0.212684			TRUE
EX-HR2	C13H31N7O6S2	6	445.178	446.185	[Actual + H]+	2.61819	0.145521			TRUE
HMDB	C26H24N3O3F1	0	445.18	446.187	[Actual + H]+	-2.86401	0.291042	HMDB0258269	N-(4-Fluorobenzyl)-3-oxo-1,1-diphenyltetrahydro-1H-oxazolo[3,4-a]pyrazine-7(3H)-carboxamide	TRUE
EX-HR2	C23H32N3P1S2	15	445.178	446.185	[Actual + H]+	3.05687	0.25746			TRUE
EX-HR2	C13H35N7O2P4	6	445.18	446.188	[Actual + H]+	-3.10058	0.145521			TRUE
EX-HR2	C17H35N1O8S2	5	445.18	446.188	[Actual + H]+	-3.40021	0.190297			TRUE
EX-HR2	C15H28N9O3P1S1	10	445.177	446.185	[Actual + H]+	3.46749	0.167909			TRUE
EX-HR2	C14H34N5O5P3	5	445.177	446.185	[Actual + H]+	3.60554	0.156715			TRUE
EX-HR2	C13H39N3O5S4	4	445.177	446.185	[Actual + H]+	3.66797	0.145521			TRUE
EX-HR2	C27H28N1O3P1	16	445.181	446.188	[Actual + H]+	-4.01131	0.302236			TRUE
EX-HR2	C12H32N9O3P1S2	7	445.181	446.188	[Actual + H]+	-4.08793	0.134327			TRUE
EX-HR2	C20H31N1O8S1	8	445.177	446.184	[Actual + H]+	4.15522	0.223878			TRUE
Pep1000	C17H27N5O9	0	445.181	446.188	[Actual + H]+	-4.44999	0.190297		G2S1E1P1, G2T1D1P1, G1A1S1D1P1, S1D1Q1P1, S1E1N1P1, T1D1N1P1	TRUE
EX-HR2	C17H27N5O9	7	445.181	446.188	[Actual + H]+	-4.44999	0.190297			TRUE
EX-HR2	C20H36N3P1S3	12	445.181	446.188	[Actual + H]+	-4.49856	0.223878			TRUE
EX-HR2	C15H36N5O2P1S3	8	445.177	446.184	[Actual + H]+	4.51727	0.167909			TRUE
EX-HR2	C12H27N7O11	3	445.177	446.184	[Actual + H]+	4.56584	0.134327			TRUE
KEGG	C23H28N3O4Cl1	0	445.177	446.184	[Actual + H]+	4.61124	0.25746	C13182	Benexate hydrochloride	TRUE
EX-HR2	C14H42N1O4P3S2	3	445.177	446.184	[Actual + H]+	4.65532	0.156715			TRUE
>27
KEGG	C11H12N4O3S1	0	280.063	281.07	[Actual + H]+	0.110941	0.123133	C12540	Sulfamonomethoxine	TRUE
KEGG	C11H12N4O3S1	0	280.063	281.07	[Actual + H]+	0.110941	0.123133	C12616	Sulfamethopyrazine; Sulfalene	TRUE
EX-HR2	C11H12N4O3S1	10	280.063	281.07	[Actual + H]+	0.110941	0.123133			TRUE
HMDB	C11H12N4O3S1	0	280.063	281.07	[Actual + H]+	0.110941	0.123133	HMDB0014802	Sulfametopyrazine	TRUE
HMDB	C11H12N4O3S1	0	280.063	281.07	[Actual + H]+	0.110941	0.123133	HMDB0258574	Sulfameter	TRUE
HMDB	C11H12N4O3S1	0	280.063	281.07	[Actual + H]+	0.110941	0.123133	HMDB0258575	Sulfamethoxypyridazine	TRUE
HMDB	C11H12N4O3S1	0	280.063	281.07	[Actual + H]+	0.110941	0.123133	HMDB0258579	Sulfamonomethoxine	TRUE
EX-HR2	C10H18O5P2	5	280.063	281.07	[Actual + H]+	0.330081	0.111939			TRUE
EX-HR2	C13H9N6P1	14	280.063	281.07	[Actual + H]+	1.45917	0.145521			TRUE
EX-HR2	C11H20O2S3	8	280.063	281.07	[Actual + H]+	1.77742	0.123133			TRUE
EX-HR2	C19H8N2O1	17	280.064	281.071	[Actual + H]+	-2.20739	0.212684			TRUE
EX-HR2	C11H22P2S2	8	280.064	281.071	[Actual + H]+	-2.76173	0.123133			TRUE
EX-HR2	C5H13N8O2P1S1	7	280.062	281.069	[Actual + H]+	3.7775	0.0559696			TRUE
EX-HR2	C11H14N4O1P2	10	280.064	281.072	[Actual + H]+	-4.4282	0.123133			TRUE
EX-HR2	C10H16O7S1	5	280.062	281.069	[Actual + H]+	4.86923	0.111939			TRUE
>28
EX-HR2	C26H50N9O1P7S2	21	785.174	786.182	[Actual + H]+	-0.0134906	0.291042			TRUE
EX-HR2	C38H36N5O8P1S2	29	785.174	786.182	[Actual + H]+	0.0146455	0.425369			TRUE
EX-HR2	C41H46N1O1P7	30	785.174	786.182	[Actual + H]+	0.029994	0.458951			TRUE
EX-HR2	C22H46N9O10P3S3	15	785.174	786.182	[Actual + H]+	0.0495062	0.246266			TRUE
EX-HR2	C24H60N5O1P1S10	19	785.174	786.182	[Actual + H]+	0.0573717	0.268654			TRUE
EX-HR2	C26H47N1O18P4	10	785.174	786.182	[Actual + H]+	-0.0776287	0.291042			TRUE
EX-HR2	C21H51N7O10S7	14	785.174	786.182	[Actual + H]+	0.0849373	0.235072			TRUE
EX-HR2	C37H42N1O10P3S1	24	785.174	786.182	[Actual + H]+	0.0929908	0.414175			TRUE
EX-HR2	C24H61N3O3P6S5	15	785.174	786.182	[Actual + H]+	0.100286	0.268654			TRUE
EX-HR2	C21H52N5O12P5S2	10	785.174	786.181	[Actual + H]+	0.127851	0.235072			TRUE
EX-HR2	C23H66N1O3P3S9	14	785.174	786.181	[Actual + H]+	0.135717	0.25746			TRUE
EX-HR2	C29H55N1O7S8	19	785.174	786.182	[Actual + H]+	-0.148108	0.324624			TRUE
EX-HR2	C27H41N5O16P2S1	15	785.174	786.182	[Actual + H]+	-0.155974	0.302236			TRUE
EX-HR2	C20H57N3O12P2S6	9	785.174	786.181	[Actual + H]+	0.163283	0.223878			TRUE
EX-HR2	C30H50N3O7P3S4	20	785.174	786.182	[Actual + H]+	-0.18354	0.335817			TRUE
EX-HR2	C49H31N5S3	43	785.174	786.181	[Actual + H]+	0.185265	0.548502			TRUE
EX-HR2	C43H31N1O14	29	785.174	786.182	[Actual + H]+	-0.190835	0.481338			TRUE
EX-HR2	C31H45N5O7P6	21	785.174	786.182	[Actual + H]+	-0.218971	0.347011			TRUE
EX-HR2	C33H41N9O2P2S4	29	785.174	786.181	[Actual + H]+	0.220126	0.369399			TRUE
EX-HR2	C28H35N9O14S2	20	785.174	786.182	[Actual + H]+	-0.234319	0.31343			TRUE
EX-HR2	C31H44N7O5P1S5	25	785.175	786.182	[Actual + H]+	-0.261885	0.347011			TRUE
EX-HR2	C48H37N1O2P2S2	38	785.174	786.181	[Actual + H]+	0.26361	0.537308			TRUE
EX-HR2	C32H39N9O5P4S1	26	785.175	786.182	[Actual + H]+	-0.297316	0.358205			TRUE
EX-HR2	C32H47N5O4P4S3	24	785.174	786.181	[Actual + H]+	0.298471	0.358205			TRUE
EX-HR2	C29H38N7O13P3	19	785.174	786.181	[Actual + H]+	0.326037	0.324624			TRUE
EX-HR2	C48H29N5O3P2	40	785.175	786.182	[Actual + H]+	-0.332177	0.537308			TRUE
EX-HR2	C31H52N3O4P1S7	23	785.174	786.181	[Actual + H]+	0.333902	0.347011			TRUE
EX-HR2	C19H55N3O15P4S3	6	785.175	786.182	[Actual + H]+	-0.354159	0.212684			TRUE
EX-HR2	C28H43N5O13S4	18	785.174	786.181	[Actual + H]+	0.361468	0.31343			TRUE
EX-HR2	C31H53N1O6P6S2	19	785.174	786.181	[Actual + H]+	0.376816	0.347011			TRUE
EX-HR2	C22H64N1O6P5S6	11	785.175	786.182	[Actual + H]+	-0.381725	0.246266			TRUE
EX-HR2	C49H23N9O1S1	45	785.175	786.182	[Actual + H]+	-0.410522	0.548502			TRUE
EX-HR2	C20H49N7O13P2S4	11	785.175	786.182	[Actual + H]+	-0.432504	0.223878			TRUE
EX-HR2	C27H49N1O15P2S3	13	785.174	786.181	[Actual + H]+	0.439813	0.302236			TRUE
EX-HR2	C23H58N5O4P3S7	16	785.175	786.182	[Actual + H]+	-0.46007	0.25746			TRUE
EX-HR2	C56H23N3O3	47	785.174	786.181	[Actual + H]+	0.461795	0.626859			TRUE
EX-HR2	C36H39N3O11S3	25	785.175	786.182	[Actual + H]+	-0.467365	0.402981			TRUE
EX-HR2	C24H40N3O24P1	8	785.174	786.181	[Actual + H]+	0.467379	0.268654			TRUE
EX-HR2	C21H44N9O13P5	12	785.175	786.182	[Actual + H]+	-0.467935	0.235072			TRUE
EX-HR2	C39H48N1O2P1S6	30	785.175	786.182	[Actual + H]+	-0.494931	0.436563			TRUE
EX-HR2	C24H53N7O4P6S3	17	785.175	786.182	[Actual + H]+	-0.495501	0.268654			TRUE
EX-HR2	C40H33N7O5P2S1	33	785.174	786.181	[Actual + H]+	0.496656	0.447757			TRUE
EX-HR2	C40H43N3O2P4S2	31	785.175	786.182	[Actual + H]+	-0.530362	0.447757			TRUE
EX-HR2	C24H52N9O2P1S8	21	785.175	786.182	[Actual + H]+	-0.538415	0.268654			TRUE
EX-HR2	C23H48N9O7P1S6	18	785.174	786.181	[Actual + H]+	0.566948	0.25746			TRUE
EX-HR2	C39H39N3O7P4	28	785.174	786.181	[Actual + H]+	0.575001	0.436563			TRUE
EX-HR2	C38H28N9O9P1	31	785.175	786.182	[Actual + H]+	-0.581141	0.425369			TRUE
EX-HR2	C41H37N7P2S3	36	785.175	786.182	[Actual + H]+	-0.608707	0.458951			TRUE
EX-HR2	C23H49N7O9P6S1	14	785.174	786.181	[Actual + H]+	0.609862	0.25746			TRUE
EX-HR2	C38H44N1O7P1S4	27	785.174	786.181	[Actual + H]+	0.610432	0.425369			TRUE
EX-HR2	C25H63N3P4S8	18	785.174	786.181	[Actual + H]+	0.617727	0.279848			TRUE
EX-HR2	C25H44N3O19P1S2	11	785.175	786.182	[Actual + H]+	-0.637984	0.279848			TRUE
EX-HR2	C35H35N3O16S1	22	785.174	786.181	[Actual + H]+	0.637998	0.391787			TRUE
EX-HR2	C22H54N5O9P3S5	13	785.174	786.181	[Actual + H]+	0.645293	0.246266			TRUE
EX-HR2	C28H53N1O10P2S5	16	785.175	786.182	[Actual + H]+	-0.66555	0.31343			TRUE
EX-HR2	C19H45N7O18P2S2	8	785.174	786.181	[Actual + H]+	0.672859	0.212684			TRUE
EX-HR2	C21H59N3O9S9	12	785.174	786.181	[Actual + H]+	0.680724	0.235072			TRUE
EX-HR2	C29H48N3O10P5S1	17	785.175	786.182	[Actual + H]+	-0.700981	0.324624			TRUE
EX-HR2	C21H60N1O11P5S4	8	785.174	786.181	[Actual + H]+	0.723638	0.235072			TRUE
EX-HR2	C32H57N1O1P6S4	22	785.175	786.182	[Actual + H]+	-0.728547	0.358205			TRUE
EX-HR2	C29H47N5O8S6	21	785.175	786.182	[Actual + H]+	-0.743895	0.324624			TRUE
EX-HR2	C18H51N3O20P4S1	3	785.174	786.181	[Actual + H]+	0.751204	0.20149			TRUE
EX-HR2	C33H52N3O1P9	23	785.175	786.182	[Actual + H]+	-0.763978	0.369399			TRUE
EX-HR2	C30H42N7O8P3S2	22	785.175	786.182	[Actual + H]+	-0.779327	0.335817			TRUE
EX-HR2	C34H44N7O1P5S2	28	785.174	786.181	[Actual + H]+	0.780481	0.380593			TRUE
EX-HR2	C46H32N3O6P1S1	36	785.175	786.182	[Actual + H]+	-0.814187	0.51492			TRUE
EX-HR2	C33H49N5O1P2S6	27	785.174	786.181	[Actual + H]+	0.815913	0.369399			TRUE
EX-HR2	C30H40N7O10P1S3	22	785.174	786.181	[Actual + H]+	0.843478	0.335817			TRUE
EX-HR2	C33H50N3O3P7S1	23	785.174	786.181	[Actual + H]+	0.858827	0.369399			TRUE
EX-HR2	C27H31N9O19	17	785.174	786.181	[Actual + H]+	0.871044	0.302236			TRUE
EX-HR2	C32H55N1O3P4S5	22	785.174	786.181	[Actual + H]+	0.894258	0.358205			TRUE
EX-HR2	C18H52N5O16P1S5	7	785.175	786.182	[Actual + H]+	-0.914515	0.20149			TRUE
EX-HR2	C29H46N3O12P3S2	17	785.174	786.181	[Actual + H]+	0.921823	0.324624			TRUE
EX-HR2	C21H61N3O7P2S8	12	785.175	786.182	[Actual + H]+	-0.942081	0.235072			TRUE
EX-HR2	C19H47N7O16P4S1	8	785.175	786.182	[Actual + H]+	-0.949946	0.212684			TRUE
EX-HR2	C28H51N1O12S6	16	785.174	786.181	[Actual + H]+	0.957255	0.31343			TRUE
EX-HR2	C42H30N9O2P3	37	785.174	786.181	[Actual + H]+	0.978667	0.470144			TRUE
EX-HR2	C35H37N3O14P2	22	785.175	786.182	[Actual + H]+	-0.984807	0.391787			TRUE
EX-HR2	C38H46N1O5P3S3	27	785.175	786.182	[Actual + H]+	-1.01237	0.425369			TRUE
EX-HR2	C41H35N7O2S4	36	785.174	786.181	[Actual + H]+	1.0141	0.458951			TRUE
EX-HR2	C22H55N7O5S9	17	785.175	786.182	[Actual + H]+	-1.02043	0.246266			TRUE
EX-HR2	C23H50N9O5P3S5	18	785.175	786.182	[Actual + H]+	-1.05586	0.25746			TRUE
EX-HR2	C36H31N7O12S1	27	785.175	786.182	[Actual + H]+	-1.06315	0.402981			TRUE
EX-HR2	C39H40N5O3P1S4	32	785.175	786.182	[Actual + H]+	-1.09072	0.436563			TRUE
EX-HR2	C25H46N9O6P7	18	785.173	786.181	[Actual + H]+	1.09187	0.279848			TRUE
EX-HR2	C40H41N3O4P2S3	31	785.173	786.181	[Actual + H]+	1.09244	0.447757			TRUE
EX-HR2	C23H47N1O22S3	7	785.175	786.182	[Actual + H]+	-1.12	0.25746			TRUE
EX-HR2	C37H32N5O13P1	26	785.173	786.181	[Actual + H]+	1.12001	0.414175			TRUE
EX-HR2	C40H35N7O3P4	33	785.175	786.182	[Actual + H]+	-1.12615	0.447757			TRUE
EX-HR2	C21H42N9O15P3S1	12	785.173	786.181	[Actual + H]+	1.15487	0.235072			TRUE
EX-HR2	C23H56N5O6P1S8	16	785.173	786.181	[Actual + H]+	1.16273	0.25746			TRUE
EX-HR2	C27H51N1O13P4S2	13	785.175	786.183	[Actual + H]+	-1.18299	0.302236			TRUE
EX-HR2	C20H47N7O15S5	11	785.173	786.181	[Actual + H]+	1.1903	0.223878			TRUE
EX-HR2	C23H57N3O8P6S3	12	785.173	786.181	[Actual + H]+	1.20565	0.25746			TRUE
EX-HR2	C20H48N5O17P5	7	785.173	786.181	[Actual + H]+	1.23321	0.223878			TRUE
EX-HR2	C25H36N7O20P1	13	785.175	786.183	[Actual + H]+	-1.23377	0.279848			TRUE
EX-HR2	C22H62N1O8P3S7	11	785.173	786.181	[Actual + H]+	1.24108	0.246266			TRUE
EX-HR2	C31H55N1O4P8S1	19	785.175	786.183	[Actual + H]+	-1.24599	0.347011			TRUE
EX-HR2	C30H59N1O2S10	22	785.175	786.183	[Actual + H]+	-1.25347	0.335817			TRUE
EX-HR2	C28H45N5O11P2S3	18	785.175	786.183	[Actual + H]+	-1.26134	0.31343			TRUE
EX-HR2	C19H53N3O17P2S4	6	785.173	786.181	[Actual + H]+	1.26865	0.212684			TRUE
EX-HR2	C31H54N3O2P3S6	23	785.175	786.183	[Actual + H]+	-1.2889	0.347011			TRUE
EX-HR2	C48H27N5O5S1	40	785.173	786.181	[Actual + H]+	1.29063	0.537308			TRUE
EX-HR2	C44H35N1O9S2	32	785.175	786.183	[Actual + H]+	-1.2962	0.492532			TRUE
EX-HR2	C32H49N5O2P6S2	24	785.175	786.183	[Actual + H]+	-1.32433	0.358205			TRUE
EX-HR2	C32H37N9O7P2S2	26	785.173	786.181	[Actual + H]+	1.32549	0.358205			TRUE
EX-HR2	C29H39N9O9S4	23	785.175	786.183	[Actual + H]+	-1.33968	0.324624			TRUE
EX-HR2	C35H47N5P8	27	785.173	786.181	[Actual + H]+	1.34084	0.391787			TRUE
EX-HR2	C48H39N1P4S1	38	785.175	786.183	[Actual + H]+	-1.35919	0.537308			TRUE
EX-HR2	C32H48N7P1S7	28	785.175	786.183	[Actual + H]+	-1.36725	0.358205			TRUE
EX-HR2	C47H33N1O7P2	35	785.173	786.181	[Actual + H]+	1.36897	0.526114			TRUE
EX-HR2	C34H52N3P5S4	26	785.173	786.18	[Actual + H]+	1.37627	0.380593			TRUE
EX-HR2	C33H43N9P4S3	29	785.175	786.183	[Actual + H]+	-1.40268	0.369399			TRUE
EX-HR2	C31H43N5O9P4S1	21	785.173	786.18	[Actual + H]+	1.40383	0.347011			TRUE
EX-HR2	C33H57N1P2S8	25	785.173	786.18	[Actual + H]+	1.4117	0.369399			TRUE
EX-HR2	C17H50N5O19P3S2	4	785.175	786.183	[Actual + H]+	-1.43196	0.190297			TRUE
EX-HR2	C30H48N3O9P1S5	20	785.173	786.18	[Actual + H]+	1.43927	0.335817			TRUE
EX-HR2	C20H59N3O10P4S5	9	785.175	786.183	[Actual + H]+	-1.45952	0.223878			TRUE
EX-HR2	C33H40N1O17P1S1	18	785.175	786.183	[Actual + H]+	-1.46682	0.369399			TRUE
EX-HR2	C27H39N5O18S2	15	785.173	786.18	[Actual + H]+	1.46683	0.302236			TRUE
EX-HR2	C30H49N1O11P6	16	785.173	786.18	[Actual + H]+	1.48218	0.335817			TRUE
EX-HR2	C23H68N1O1P5S8	14	785.175	786.183	[Actual + H]+	-1.48709	0.25746			TRUE
EX-HR2	C18H44N9O17P1S3	9	785.175	786.183	[Actual + H]+	-1.5103	0.20149			TRUE
EX-HR2	C37H44N1O8P5	24	785.176	786.183	[Actual + H]+	-1.52981	0.414175			TRUE
EX-HR2	C21H53N7O8P2S6	14	785.176	786.183	[Actual + H]+	-1.53787	0.235072			TRUE
EX-HR2	C26H45N1O20P2S1	10	785.173	786.18	[Actual + H]+	1.54518	0.291042			TRUE
EX-HR2	C37H43N3O6S5	28	785.176	786.183	[Actual + H]+	-1.57273	0.414175			TRUE
EX-HR2	C22H48N9O8P5S2	15	785.176	786.183	[Actual + H]+	-1.5733	0.246266			TRUE
EX-HR2	C42H38N5O1P3S2	35	785.173	786.18	[Actual + H]+	1.57445	0.470144			TRUE
EX-HR2	C38H38N5O6P3S1	29	785.176	786.183	[Actual + H]+	-1.60816	0.425369			TRUE
EX-HR2	C26H48N9O3P5S3	21	785.173	786.18	[Actual + H]+	1.60931	0.291042			TRUE
EX-HR2	C41H43N3O1S6	34	785.173	786.18	[Actual + H]+	1.60988	0.458951			TRUE
EX-HR2	C22H45N1O25P2	4	785.176	786.183	[Actual + H]+	-1.63744	0.246266			TRUE
EX-HR2	C54H28N1O4P1	43	785.176	786.183	[Actual + H]+	-1.64302	0.604471			TRUE
EX-HR2	C25H53N7O3P2S7	20	785.173	786.18	[Actual + H]+	1.64475	0.279848			TRUE
EX-HR2	C41H44N1O3P5S1	30	785.173	786.18	[Actual + H]+	1.6528	0.458951			TRUE
EX-HR2	C22H44N9O12P1S4	15	785.173	786.18	[Actual + H]+	1.67231	0.246266			TRUE
EX-HR2	C39H32N9O4P1S2	34	785.176	786.183	[Actual + H]+	-1.6865	0.436563			TRUE
EX-HR2	C25H54N5O5P7S2	16	785.173	786.18	[Actual + H]+	1.68766	0.279848			TRUE
EX-HR2	C23H39N5O23S1	9	785.176	786.183	[Actual + H]+	-1.71578	0.25746			TRUE
EX-HR2	C37H40N1O12P1S2	24	785.173	786.18	[Actual + H]+	1.7158	0.414175			TRUE
EX-HR2	C24H59N3O5P4S6	15	785.173	786.18	[Actual + H]+	1.72309	0.268654			TRUE
EX-HR2	C26H48N3O14P1S4	14	785.176	786.183	[Actual + H]+	-1.74335	0.291042			TRUE
EX-HR2	C21H50N5O14P3S3	10	785.173	786.18	[Actual + H]+	1.75066	0.235072			TRUE
EX-HR2	C23H64N1O5P1S10	14	785.173	786.18	[Actual + H]+	1.75852	0.25746			TRUE
EX-HR2	C29H57N1O5P2S7	19	785.176	786.183	[Actual + H]+	-1.77091	0.324624			TRUE
EX-HR2	C50H24N7O2P1	44	785.173	786.18	[Actual + H]+	1.77264	0.559696			TRUE
EX-HR2	C27H43N5O14P4	15	785.176	786.183	[Actual + H]+	-1.77878	0.302236			TRUE
EX-HR2	C20H55N3O14S7	9	785.173	786.18	[Actual + H]+	1.78609	0.223878			TRUE
EX-HR2	C30H52N3O5P5S3	20	785.176	786.183	[Actual + H]+	-1.80634	0.335817			TRUE
EX-HR2	C20H56N1O16P5S2	5	785.173	786.18	[Actual + H]+	1.829	0.223878			TRUE
EX-HR2	C33H39N9O4S5	29	785.173	786.18	[Actual + H]+	1.84293	0.369399			TRUE
EX-HR2	C30H51N5O3S8	24	785.176	786.183	[Actual + H]+	-1.84926	0.335817			TRUE
EX-HR2	C28H37N9O12P2S1	20	785.176	786.183	[Actual + H]+	-1.85712	0.31343			TRUE
EX-HR2	C31H46N7O3P3S4	25	785.176	786.183	[Actual + H]+	-1.88469	0.347011			TRUE
EX-HR2	C33H40N7O6P5	25	785.173	786.18	[Actual + H]+	1.88584	0.369399			TRUE
EX-HR2	C48H35N1O4S3	38	785.173	786.18	[Actual + H]+	1.88642	0.537308			TRUE
EX-HR2	C44H27N5O10	34	785.176	786.183	[Actual + H]+	-1.89198	0.492532			TRUE
EX-HR2	C47H36N3O1P1S3	39	785.176	786.183	[Actual + H]+	-1.91955	0.526114			TRUE
EX-HR2	C32H41N9O3P6	26	785.176	786.183	[Actual + H]+	-1.92012	0.358205			TRUE
EX-HR2	C32H45N5O6P2S4	24	785.173	786.18	[Actual + H]+	1.92128	0.358205			TRUE
EX-HR2	C29H36N7O15P1S1	19	785.173	786.18	[Actual + H]+	1.94884	0.324624			TRUE
EX-HR2	C19H57N3O13P6S2	6	785.176	786.183	[Actual + H]+	-1.97696	0.212684			TRUE
EX-HR2	C31H51N1O8P4S3	19	785.173	786.18	[Actual + H]+	1.99962	0.347011			TRUE
EX-HR2	C22H66N1O4P7S5	11	785.176	786.183	[Actual + H]+	-2.00453	0.246266			TRUE
EX-HR2	C19H56N5O11P1S7	10	785.176	786.183	[Actual + H]+	-2.01988	0.212684			TRUE
EX-HR2	C28H42N3O17P3	14	785.173	786.18	[Actual + H]+	2.02719	0.31343			TRUE
EX-HR2	C17H42N9O20P3	6	785.176	786.183	[Actual + H]+	-2.02774	0.190297			TRUE
EX-HR2	C22H65N3O2P2S10	15	785.176	786.183	[Actual + H]+	-2.04744	0.246266			TRUE
EX-HR2	C20H51N7O11P4S3	11	785.176	786.183	[Actual + H]+	-2.05531	0.223878			TRUE
EX-HR2	C27H47N1O17S4	13	785.173	786.18	[Actual + H]+	2.06262	0.302236			TRUE
EX-HR2	C36H41N3O9P2S2	25	785.176	786.183	[Actual + H]+	-2.09017	0.402981			TRUE
EX-HR2	C39H50N1P3S5	30	785.176	786.183	[Actual + H]+	-2.11774	0.436563			TRUE
EX-HR2	C40H31N7O7S2	33	785.173	786.18	[Actual + H]+	2.11946	0.447757			TRUE
EX-HR2	C27H50N9P3S6	24	785.173	786.18	[Actual + H]+	2.12676	0.302236			TRUE
EX-HR2	C43H41N3P6	34	785.173	786.18	[Actual + H]+	2.13481	0.481338			TRUE
EX-HR2	C40H45N3P6S1	31	785.176	786.183	[Actual + H]+	-2.15317	0.447757			TRUE
EX-HR2	C24H54N9P3S7	21	785.176	786.183	[Actual + H]+	-2.16122	0.268654			TRUE
EX-HR2	C26H55N7S10	23	785.173	786.18	[Actual + H]+	2.16219	0.291042			TRUE
EX-HR2	C37H35N7O7S3	30	785.176	786.183	[Actual + H]+	-2.16852	0.414175			TRUE
EX-HR2	C27H51N7O2P8S1	20	785.173	786.18	[Actual + H]+	2.16967	0.302236			TRUE
EX-HR2	C42H46N1P3S4	33	785.173	786.18	[Actual + H]+	2.17024	0.470144			TRUE
EX-HR2	C39H37N3O9P2S1	28	785.173	786.18	[Actual + H]+	2.19781	0.436563			TRUE
EX-HR2	C24H51N1O17S5	10	785.176	786.183	[Actual + H]+	-2.22536	0.268654			TRUE
EX-HR2	C23H47N7O11P4S2	14	785.173	786.18	[Actual + H]+	2.23267	0.25746			TRUE
EX-HR2	C25H61N3O2P2S9	18	785.173	786.18	[Actual + H]+	2.24053	0.279848			TRUE
EX-HR2	C25H46N3O17P3S1	11	785.176	786.183	[Actual + H]+	-2.26079	0.279848			TRUE
EX-HR2	C22H52N5O11P1S6	13	785.173	786.18	[Actual + H]+	2.2681	0.246266			TRUE
EX-HR2	C25H62N1O4P7S4	14	785.173	786.18	[Actual + H]+	2.28345	0.279848			TRUE
EX-HR2	C28H55N1O8P4S4	16	785.176	786.183	[Actual + H]+	-2.28835	0.31343			TRUE
EX-HR2	C19H43N7O20S3	8	785.172	786.18	[Actual + H]+	2.29566	0.212684			TRUE
EX-HR2	C22H53N3O13P6S1	9	785.172	786.18	[Actual + H]+	2.31101	0.246266			TRUE
EX-HR2	C29H50N3O8P7	17	785.176	786.183	[Actual + H]+	-2.32379	0.324624			TRUE
EX-HR2	C26H40N7O15P1S2	16	785.176	786.183	[Actual + H]+	-2.33913	0.291042			TRUE
EX-HR2	C21H58N1O13P3S5	8	785.172	786.18	[Actual + H]+	2.34644	0.235072			TRUE
EX-HR2	C29H49N5O6P2S5	21	785.176	786.183	[Actual + H]+	-2.3667	0.324624			TRUE
EX-HR2	C50H32N3O1P1S2	42	785.172	786.18	[Actual + H]+	2.36843	0.559696			TRUE
EX-HR2	C45H39N1O4S4	35	785.176	786.183	[Actual + H]+	-2.40156	0.503726			TRUE
EX-HR2	C30H44N7O6P5S1	22	785.176	786.183	[Actual + H]+	-2.40213	0.335817			TRUE
EX-HR2	C34H42N7O3P3S3	28	785.172	786.18	[Actual + H]+	2.40329	0.380593			TRUE
EX-HR2	C31H33N9O12P2	23	785.172	786.18	[Actual + H]+	2.43085	0.347011			TRUE
EX-HR2	C46H34N3O4P3	36	785.176	786.183	[Actual + H]+	-2.43699	0.51492			TRUE
EX-HR2	C33H47N5O3S7	27	785.172	786.18	[Actual + H]+	2.43872	0.369399			TRUE
EX-HR2	C30H43N9O4S6	26	785.176	786.184	[Actual + H]+	-2.44505	0.335817			TRUE
EX-HR2	C33H48N3O5P5S2	23	785.172	786.18	[Actual + H]+	2.48163	0.369399			TRUE
EX-HR2	C47H28N7O2P1S1	41	785.176	786.184	[Actual + H]+	-2.51534	0.526114			TRUE
EX-HR2	C32H53N1O5P2S6	22	785.172	786.18	[Actual + H]+	2.51706	0.358205			TRUE
EX-HR2	C18H54N5O14P3S4	7	785.176	786.184	[Actual + H]+	-2.53732	0.20149			TRUE
EX-HR2	C31H35N3O21	16	785.176	786.184	[Actual + H]+	-2.54461	0.347011			TRUE
EX-HR2	C29H44N3O14P1S3	17	785.172	786.18	[Actual + H]+	2.54463	0.324624			TRUE
EX-HR2	C21H63N3O5P4S7	12	785.176	786.184	[Actual + H]+	-2.56489	0.235072			TRUE
EX-HR2	C34H44N1O12P1S3	21	785.176	786.184	[Actual + H]+	-2.57218	0.380593			TRUE
EX-HR2	C26H35N5O23	12	785.172	786.18	[Actual + H]+	2.57219	0.291042			TRUE
EX-HR2	C19H49N7O14P6	8	785.176	786.184	[Actual + H]+	-2.57275	0.212684			TRUE
EX-HR2	C22H58N5O5P7S3	13	785.176	786.184	[Actual + H]+	-2.60032	0.246266			TRUE
EX-HR2	C42H28N9O4P1S1	37	785.172	786.18	[Actual + H]+	2.60147	0.470144			TRUE
EX-HR2	C19H48N9O12P1S5	12	785.176	786.184	[Actual + H]+	-2.61566	0.212684			TRUE
EX-HR2	C38H48N1O3P5S2	27	785.176	786.184	[Actual + H]+	-2.63518	0.425369			TRUE
EX-HR2	C22H57N7O3P2S8	17	785.176	786.184	[Actual + H]+	-2.64323	0.246266			TRUE
EX-HR2	C38H47N3O1S7	31	785.176	786.184	[Actual + H]+	-2.67809	0.425369			TRUE
EX-HR2	C41H34N5O6P3	32	785.172	786.179	[Actual + H]+	2.67982	0.458951			TRUE
EX-HR2	C36H33N7O10P2	27	785.176	786.184	[Actual + H]+	-2.68596	0.402981			TRUE
EX-HR2	C39H42N5O1P3S3	32	785.176	786.184	[Actual + H]+	-2.71352	0.436563			TRUE
EX-HR2	C25H44N9O8P5S1	18	785.172	786.179	[Actual + H]+	2.71468	0.279848			TRUE
EX-HR2	C40H39N3O6S4	31	785.172	786.179	[Actual + H]+	2.71525	0.447757			TRUE
EX-HR2	C23H49N1O20P2S2	7	785.176	786.184	[Actual + H]+	-2.7428	0.25746			TRUE
EX-HR2	C24H49N7O8P2S5	17	785.172	786.179	[Actual + H]+	2.75011	0.268654			TRUE
EX-HR2	C27H59N3O1P8S3	18	785.172	786.179	[Actual + H]+	2.76546	0.302236			TRUE
EX-HR2	C21H40N9O17P1S2	12	785.172	786.179	[Actual + H]+	2.77767	0.235072			TRUE
EX-HR2	C24H50N5O10P7	13	785.172	786.179	[Actual + H]+	2.79302	0.268654			TRUE
EX-HR2	C26H64N1O1P5S7	17	785.172	786.179	[Actual + H]+	2.80089	0.291042			TRUE
EX-HR2	C27H53N1O11P6S1	13	785.177	786.184	[Actual + H]+	-2.8058	0.302236			TRUE
EX-HR2	C24H43N5O18S3	12	785.177	786.184	[Actual + H]+	-2.82115	0.268654			TRUE
EX-HR2	C36H36N1O17P1	21	785.172	786.179	[Actual + H]+	2.82116	0.402981			TRUE
EX-HR2	C23H55N3O10P4S4	12	785.172	786.179	[Actual + H]+	2.82845	0.25746			TRUE
EX-HR2	C27H52N3O9P1S6	17	785.177	786.184	[Actual + H]+	-2.84871	0.302236			TRUE
EX-HR2	C20H46N5O19P3S1	7	785.172	786.179	[Actual + H]+	2.85602	0.223878			TRUE
EX-HR2	C22H60N1O10P1S8	11	785.172	786.179	[Actual + H]+	2.86388	0.246266			TRUE
EX-HR2	C30H61N1P2S9	22	785.177	786.184	[Actual + H]+	-2.87628	0.335817			TRUE
EX-HR2	C28H47N5O9P4S2	18	785.177	786.184	[Actual + H]+	-2.88414	0.31343			TRUE
EX-HR2	C36H39N9P4S2	32	785.172	786.179	[Actual + H]+	2.8853	0.402981			TRUE
EX-HR2	C19H51N3O19S5	6	785.172	786.179	[Actual + H]+	2.89145	0.212684			TRUE
EX-HR2	C31H56N3P5S5	23	785.177	786.184	[Actual + H]+	-2.91171	0.347011			TRUE
EX-HR2	C44H37N1O7P2S1	32	785.177	786.184	[Actual + H]+	-2.919	0.492532			TRUE
EX-HR2	C35H44N7P1S6	31	785.172	786.179	[Actual + H]+	2.92073	0.391787			TRUE
EX-HR2	C51H35N1P4	41	785.172	786.179	[Actual + H]+	2.92878	0.57089			TRUE
EX-HR2	C19H52N1O21P5	2	785.172	786.179	[Actual + H]+	2.93436	0.212684			TRUE
EX-HR2	C32H51N5P8S1	24	785.177	786.184	[Actual + H]+	-2.94714	0.358205			TRUE
EX-HR2	C32H35N9O9S3	26	785.172	786.179	[Actual + H]+	2.94829	0.358205			TRUE
EX-HR2	C29H41N9O7P2S3	23	785.177	786.184	[Actual + H]+	-2.96249	0.324624			TRUE
EX-HR2	C35H45N5O2P6S1	27	785.172	786.179	[Actual + H]+	2.96364	0.391787			TRUE
EX-HR2	C47H31N1O9S1	35	785.172	786.179	[Actual + H]+	2.99178	0.526114			TRUE
EX-HR2	C45H31N5O5S2	37	785.177	786.184	[Actual + H]+	-2.99735	0.503726			TRUE
EX-HR2	C34H50N3O2P3S5	26	785.172	786.179	[Actual + H]+	2.99907	0.380593			TRUE
EX-HR2	C31H41N5O11P2S2	21	785.172	786.179	[Actual + H]+	3.02664	0.347011			TRUE
EX-HR2	C33H55N1O2S9	25	785.172	786.179	[Actual + H]+	3.0345	0.369399			TRUE
EX-HR2	C34H51N1O4P8	22	785.172	786.179	[Actual + H]+	3.04199	0.380593			TRUE
EX-HR2	C33H42N1O15P3	18	785.177	786.184	[Actual + H]+	-3.08962	0.369399			TRUE
EX-HR2	C17H51N7O15S6	8	785.177	786.184	[Actual + H]+	-3.09768	0.190297			TRUE
EX-HR2	C30H47N1O13P4S1	16	785.172	786.179	[Actual + H]+	3.10498	0.335817			TRUE
EX-HR2	C20H60N5O6P1S9	13	785.177	786.184	[Actual + H]+	-3.12524	0.223878			TRUE
EX-HR2	C18H46N9O15P3S2	9	785.177	786.184	[Actual + H]+	-3.13311	0.20149			TRUE
EX-HR2	C34H36N5O13P1S1	23	785.177	786.184	[Actual + H]+	-3.16797	0.380593			TRUE
EX-HR2	C26H43N1O22S2	10	785.172	786.179	[Actual + H]+	3.16798	0.291042			TRUE
EX-HR2	C37H45N3O4P2S4	28	785.177	786.184	[Actual + H]+	-3.19553	0.414175			TRUE
EX-HR2	C22H50N9O6P7S1	15	785.177	786.184	[Actual + H]+	-3.1961	0.246266			TRUE
EX-HR2	C42H36N5O3P1S3	35	785.172	786.179	[Actual + H]+	3.19726	0.470144			TRUE
EX-HR2	C39H27N7O12	30	785.172	786.179	[Actual + H]+	3.22482	0.436563			TRUE
EX-HR2	C38H40N5O4P5	29	785.177	786.184	[Actual + H]+	-3.23096	0.425369			TRUE
EX-HR2	C26H46N9O5P3S4	21	785.172	786.179	[Actual + H]+	3.23212	0.291042			TRUE
EX-HR2	C25H51N7O5S8	20	785.172	786.179	[Actual + H]+	3.26755	0.279848			TRUE
EX-HR2	C38H39N7O2S5	33	785.177	786.184	[Actual + H]+	-3.27388	0.425369			TRUE
EX-HR2	C41H42N1O5P3S2	30	785.172	786.179	[Actual + H]+	3.2756	0.458951			TRUE
EX-HR2	C39H34N9O2P3S1	34	785.177	786.184	[Actual + H]+	-3.30931	0.436563			TRUE
EX-HR2	C25H52N5O7P5S3	16	785.172	786.179	[Actual + H]+	3.31046	0.279848			TRUE
EX-HR2	C25H55N1O12S7	13	785.177	786.184	[Actual + H]+	-3.33072	0.279848			TRUE
EX-HR2	C22H43N7O16P4	11	785.172	786.179	[Actual + H]+	3.33803	0.246266			TRUE
EX-HR2	C23H41N5O21P2	9	785.177	786.184	[Actual + H]+	-3.33859	0.25746			TRUE
EX-HR2	C55H24N5P1	48	785.177	786.184	[Actual + H]+	-3.34417	0.615665			TRUE
EX-HR2	C24H57N3O7P2S7	15	785.172	786.179	[Actual + H]+	3.3459	0.268654			TRUE
EX-HR2	C26H50N3O12P3S3	14	785.177	786.184	[Actual + H]+	-3.36615	0.291042			TRUE
EX-HR2	C21H48N5O16P1S4	10	785.172	786.179	[Actual + H]+	3.37346	0.235072			TRUE
EX-HR2	C24H58N1O9P7S2	11	785.172	786.179	[Actual + H]+	3.38881	0.268654			TRUE
EX-HR2	C29H59N1O3P4S6	19	785.177	786.184	[Actual + H]+	-3.39372	0.324624			TRUE
EX-HR2	C24H35N9O19S1	14	785.177	786.184	[Actual + H]+	-3.41693	0.268654			TRUE
EX-HR2	C30H54N3O3P7S2	20	785.177	786.184	[Actual + H]+	-3.42915	0.335817			TRUE
EX-HR2	C27H44N7O10P1S4	19	785.177	786.184	[Actual + H]+	-3.4445	0.302236			TRUE
EX-HR2	C20H54N1O18P3S3	5	785.172	786.179	[Actual + H]+	3.45181	0.223878			TRUE
EX-HR2	C30H53N5O1P2S7	24	785.177	786.184	[Actual + H]+	-3.47206	0.335817			TRUE
EX-HR2	C49H28N3O6P1	39	785.172	786.179	[Actual + H]+	3.47379	0.548502			TRUE
EX-HR2	C28H39N9O10P4	20	785.177	786.184	[Actual + H]+	-3.47993	0.31343			TRUE
EX-HR2	C31H48N7O1P5S3	25	785.177	786.184	[Actual + H]+	-3.50749	0.347011			TRUE
EX-HR2	C33H38N7O8P3S1	25	785.172	786.179	[Actual + H]+	3.50865	0.369399			TRUE
EX-HR2	C32H43N5O8S5	24	785.172	786.179	[Actual + H]+	3.54408	0.358205			TRUE
EX-HR2	C35H53N1O1P6S3	25	785.172	786.179	[Actual + H]+	3.55943	0.391787			TRUE
EX-HR2	C32H44N3O10P5	20	785.171	786.179	[Actual + H]+	3.58699	0.358205			TRUE
EX-HR2	C45H23N9O6	39	785.177	786.184	[Actual + H]+	-3.59313	0.503726			TRUE
EX-HR2	C31H49N1O10P2S4	19	785.171	786.179	[Actual + H]+	3.62243	0.347011			TRUE
EX-HR2	C32H39N3O16S2	19	785.177	786.184	[Actual + H]+	-3.64998	0.358205			TRUE
EX-HR2	C28H40N3O19P1S1	14	785.171	786.179	[Actual + H]+	3.64999	0.31343			TRUE
EX-HR2	C35H48N1O7P1S5	24	785.177	786.184	[Actual + H]+	-3.67754	0.391787			TRUE
EX-HR2	C20H53N7O9P6S2	11	785.177	786.184	[Actual + H]+	-3.67811	0.223878			TRUE
EX-HR2	C44H33N7P2S2	39	785.171	786.179	[Actual + H]+	3.67927	0.492532			TRUE
EX-HR2	C36H43N3O7P4S1	25	785.177	786.185	[Actual + H]+	-3.71297	0.402981			TRUE
EX-HR2	C20H52N9O7P1S7	15	785.177	786.185	[Actual + H]+	-3.72103	0.223878			TRUE
EX-HR2	C27H48N9O2P1S7	24	785.171	786.179	[Actual + H]+	3.74956	0.302236			TRUE
EX-HR2	C43H39N3O2P4S1	34	785.171	786.179	[Actual + H]+	3.75761	0.481338			TRUE
EX-HR2	C37H37N7O5P2S2	30	785.177	786.185	[Actual + H]+	-3.79132	0.414175			TRUE
EX-HR2	C27H49N7O4P6S2	20	785.171	786.179	[Actual + H]+	3.79247	0.302236			TRUE
EX-HR2	C42H44N1O2P1S5	33	785.171	786.179	[Actual + H]+	3.79305	0.470144			TRUE
EX-HR2	C21H44N3O24P1S1	5	785.177	786.185	[Actual + H]+	-3.8206	0.235072			TRUE
EX-HR2	C39H35N3O11S2	28	785.171	786.179	[Actual + H]+	3.82061	0.436563			TRUE
EX-HR2	C53H27N3O3S1	44	785.177	786.185	[Actual + H]+	-3.82618	0.593278			TRUE
EX-HR2	C26H54N5O4P3S6	19	785.171	786.179	[Actual + H]+	3.82791	0.291042			TRUE
EX-HR2	C24H53N1O15P2S4	10	785.177	786.185	[Actual + H]+	-3.84816	0.268654			TRUE
EX-HR2	C23H45N7O13P2S3	14	785.171	786.179	[Actual + H]+	3.85547	0.25746			TRUE
EX-HR2	C25H59N3O4S10	18	785.171	786.179	[Actual + H]+	3.86334	0.279848			TRUE
EX-HR2	C26H55N3O6P8S1	15	785.171	786.179	[Actual + H]+	3.87082	0.291042			TRUE
EX-HR2	C52H19N9O1	48	785.171	786.179	[Actual + H]+	3.87745	0.582084			TRUE
EX-HR2	C20H36N9O22P1	9	785.171	786.179	[Actual + H]+	3.88304	0.223878			TRUE
EX-HR2	C25H48N3O15P5	11	785.177	786.185	[Actual + H]+	-3.88359	0.279848			TRUE
EX-HR2	C25H60N1O6P5S5	14	785.171	786.179	[Actual + H]+	3.90625	0.279848			TRUE
EX-HR2	C28H57N1O6P6S3	16	785.177	786.185	[Actual + H]+	-3.91116	0.31343			TRUE
EX-HR2	C25H47N5O13S5	15	785.177	786.185	[Actual + H]+	-3.92651	0.279848			TRUE
EX-HR2	C22H51N3O15P4S2	9	785.171	786.178	[Actual + H]+	3.93382	0.246266			TRUE
EX-HR2	C28H56N3O4P1S8	20	785.177	786.185	[Actual + H]+	-3.95407	0.31343			TRUE
EX-HR2	C26H42N7O13P3S1	16	785.177	786.185	[Actual + H]+	-3.96194	0.291042			TRUE
EX-HR2	C21H56N1O15P1S6	8	785.171	786.178	[Actual + H]+	3.96925	0.235072			TRUE
EX-HR2	C35H35N9O5P4	29	785.171	786.178	[Actual + H]+	3.99066	0.391787			TRUE
EX-HR2	C42H32N3O11P1	30	785.177	786.185	[Actual + H]+	-3.9968	0.470144			TRUE
EX-HR2	C45H41N1O2P2S3	35	785.177	786.185	[Actual + H]+	-4.02437	0.503726			TRUE
EX-HR2	C30H46N7O4P7	22	785.177	786.185	[Actual + H]+	-4.02494	0.335817			TRUE
EX-HR2	C34H40N7O5P1S4	28	785.171	786.178	[Actual + H]+	4.02609	0.380593			TRUE
EX-HR2	C31H31N9O14S1	23	785.171	786.178	[Actual + H]+	4.05366	0.347011			TRUE
EX-HR2	C30H45N9O2P2S5	26	785.178	786.185	[Actual + H]+	-4.06785	0.335817			TRUE
EX-HR2	C46H35N5S4	40	785.178	786.185	[Actual + H]+	-4.10271	0.51492			TRUE
EX-HR2	C33H46N3O7P3S3	23	785.171	786.178	[Actual + H]+	4.10444	0.369399			TRUE
EX-HR2	C30H37N5O16P2	18	785.171	786.178	[Actual + H]+	4.132	0.335817			TRUE
EX-HR2	C47H30N7P3	41	785.178	786.185	[Actual + H]+	-4.13814	0.526114			TRUE
EX-HR2	C32H51N1O7S7	22	785.171	786.178	[Actual + H]+	4.13987	0.358205			TRUE
EX-HR2	C34H46N1O10P3S2	21	785.178	786.185	[Actual + H]+	-4.19499	0.380593			TRUE
EX-HR2	C19H50N9O10P3S4	12	785.178	786.185	[Actual + H]+	-4.23847	0.212684			TRUE
EX-HR2	C32H31N7O17	21	785.178	786.185	[Actual + H]+	-4.24576	0.358205			TRUE
EX-HR2	C38H50N1O1P7S1	27	785.178	786.185	[Actual + H]+	-4.25798	0.425369			TRUE
EX-HR2	C35H40N5O8P1S3	26	785.178	786.185	[Actual + H]+	-4.27333	0.391787			TRUE
EX-HR2	C25H39N1O27	7	785.171	786.178	[Actual + H]+	4.27334	0.279848			TRUE
EX-HR2	C29H46N9O1P7S1	24	785.171	786.178	[Actual + H]+	4.27449	0.324624			TRUE
EX-HR2	C23H54N9O1P7S3	18	785.178	786.185	[Actual + H]+	-4.30147	0.25746			TRUE
EX-HR2	C41H32N5O8P1S1	32	785.171	786.178	[Actual + H]+	4.30262	0.458951			TRUE
EX-HR2	C25H42N9O10P3S2	18	785.171	786.178	[Actual + H]+	4.33748	0.279848			TRUE
EX-HR2	C27H56N5O1P1S9	22	785.171	786.178	[Actual + H]+	4.34535	0.302236			TRUE
EX-HR2	C23H51N1O18P4S1	7	785.178	786.185	[Actual + H]+	-4.3656	0.25746			TRUE
EX-HR2	C24H47N7O10S6	17	785.171	786.178	[Actual + H]+	4.37291	0.268654			TRUE
EX-HR2	C40H38N1O10P3	27	785.171	786.178	[Actual + H]+	4.38097	0.447757			TRUE
EX-HR2	C27H57N3O3P6S4	18	785.171	786.178	[Actual + H]+	4.38826	0.302236			TRUE
EX-HR2	C24H48N5O12P5S1	13	785.171	786.178	[Actual + H]+	4.41583	0.268654			TRUE
EX-HR2	C26H62N1O3P3S8	17	785.171	786.178	[Actual + H]+	4.42369	0.291042			TRUE
EX-HR2	C27H55N1O9P8	13	785.178	786.185	[Actual + H]+	-4.4286	0.302236			TRUE
EX-HR2	C26H59N1O7S9	16	785.178	786.185	[Actual + H]+	-4.43608	0.291042			TRUE
EX-HR2	C24H45N5O16P2S2	12	785.178	786.185	[Actual + H]+	-4.44395	0.268654			TRUE
EX-HR2	C23H53N3O12P2S5	12	785.171	786.178	[Actual + H]+	4.45126	0.25746			TRUE
EX-HR2	C27H54N3O7P3S5	17	785.178	786.185	[Actual + H]+	-4.47152	0.302236			TRUE
EX-HR2	C52H27N5S2	46	785.171	786.178	[Actual + H]+	4.47324	0.582084			TRUE
EX-HR2	C40H35N1O14S1	26	785.178	786.185	[Actual + H]+	-4.47881	0.447757			TRUE
EX-HR2	C20H44N5O21P1S2	7	785.171	786.178	[Actual + H]+	4.47882	0.223878			TRUE
EX-HR2	C23H54N1O14P7	8	785.171	786.178	[Actual + H]+	4.49417	0.25746			TRUE
EX-HR2	C28H49N5O7P6S1	18	785.178	786.185	[Actual + H]+	-4.50695	0.31343			TRUE
EX-HR2	C36H37N9O2P2S3	32	785.171	786.178	[Actual + H]+	4.5081	0.402981			TRUE
Pep1000	C25H39N9O14S3	0	785.178	786.185	[Actual + H]+	-4.5223	0.279848		G4D2C3, G2D2N1C3, D2N2C3	TRUE
EX-HR2	C25H39N9O14S3	17	785.178	786.185	[Actual + H]+	-4.5223	0.279848			TRUE
EX-HR2	C44H39N1O5P4	32	785.178	786.185	[Actual + H]+	-4.54181	0.492532			TRUE
EX-HR2	C28H48N7O5P1S6	22	785.178	786.185	[Actual + H]+	-4.54986	0.31343			TRUE
EX-HR2	C51H33N1O2P2S1	41	785.171	786.178	[Actual + H]+	4.55159	0.57089			TRUE
EX-HR2	C29H43N9O5P4S2	23	785.178	786.185	[Actual + H]+	-4.58529	0.324624			TRUE
EX-HR2	C35H43N5O4P4S2	27	785.171	786.178	[Actual + H]+	4.58645	0.391787			TRUE
EX-HR2	C45H33N5O3P2S1	37	785.178	786.185	[Actual + H]+	-4.62015	0.503726			TRUE
EX-HR2	C19H53N9O6P6S3	13	785.171	786.178	[Actual + H]+	4.62131	0.212684			TRUE
EX-HR2	C34H48N3O4P1S6	26	785.171	786.178	[Actual + H]+	4.62188	0.380593			TRUE
EX-HR2	C29H40N1O22P1	12	785.178	786.185	[Actual + H]+	-4.64943	0.324624			TRUE
EX-HR2	C31H39N5O13S3	21	785.171	786.178	[Actual + H]+	4.64944	0.347011			TRUE
EX-HR2	C61H23N1O1	51	785.178	786.185	[Actual + H]+	-4.65501	0.682829			TRUE
EX-HR2	C34H49N1O6P6S1	22	785.171	786.178	[Actual + H]+	4.66479	0.380593			TRUE
EX-HR2	C46H27N9O1S2	42	785.178	786.185	[Actual + H]+	-4.6985	0.51492			TRUE
EX-HR2	C30H45N1O15P2S2	16	785.171	786.178	[Actual + H]+	4.72779	0.335817			TRUE
EX-HR2	C33H43N3O11S4	22	785.178	786.185	[Actual + H]+	-4.75534	0.369399			TRUE
EX-HR2	C18H48N9O13P5S1	9	785.178	786.185	[Actual + H]+	-4.75591	0.20149			TRUE
EX-HR2	C36H52N1O2P1S7	27	785.178	786.185	[Actual + H]+	-4.78291	0.402981			TRUE
EX-HR2	C43H29N7O5P2	36	785.171	786.178	[Actual + H]+	4.78463	0.481338			TRUE
EX-HR2	C34H38N5O11P3	23	785.178	786.185	[Actual + H]+	-4.79077	0.380593			TRUE
EX-HR2	C37H47N3O2P4S3	28	785.178	786.185	[Actual + H]+	-4.81834	0.414175			TRUE
EX-HR2	C21H56N9O2P1S9	18	785.178	786.185	[Actual + H]+	-4.82639	0.235072			TRUE
EX-HR2	C26H44N9O7P1S5	21	785.17	786.178	[Actual + H]+	4.85492	0.291042			TRUE
EX-HR2	C35H32N9O9P1S1	28	785.178	786.185	[Actual + H]+	-4.86912	0.391787			TRUE
EX-HR2	C29H54N5P7S3	22	785.17	786.178	[Actual + H]+	4.87027	0.324624			TRUE
EX-HR2	C38H41N7P2S4	33	785.178	786.185	[Actual + H]+	-4.89668	0.425369			TRUE
EX-HR2	C26H45N7O9P6	17	785.17	786.178	[Actual + H]+	4.89784	0.291042			TRUE
EX-HR2	C41H40N1O7P1S3	30	785.17	786.178	[Actual + H]+	4.89841	0.458951			TRUE
EX-HR2	C28H59N3P4S7	21	785.17	786.178	[Actual + H]+	4.9057	0.31343			TRUE
EX-HR2	C22H48N3O19P1S3	8	785.178	786.185	[Actual + H]+	-4.92596	0.246266			TRUE
EX-HR2	C38H31N3O16	25	785.17	786.178	[Actual + H]+	4.92597	0.425369			TRUE
EX-HR2	C39H36N9P5	34	785.178	786.185	[Actual + H]+	-4.93211	0.436563			TRUE
EX-HR2	C25H50N5O9P3S4	16	785.17	786.178	[Actual + H]+	4.93327	0.279848			TRUE
EX-HR2	C25H57N1O10P2S6	13	785.178	786.185	[Actual + H]+	-4.95353	0.279848			TRUE
EX-HR2	C22H41N7O18P2S1	11	785.17	786.178	[Actual + H]+	4.96083	0.246266			TRUE
EX-HR2	C24H55N3O9S8	15	785.17	786.178	[Actual + H]+	4.9687	0.268654			TRUE
EX-HR2	C26H52N3O10P5S2	14	785.178	786.186	[Actual + H]+	-4.98896	0.291042			TRUE
>29
KEGG	C6H13N1O2	0	131.095	132.102	[Actual + H]+	-0.344863	0.0671635	C02378	6-Aminohexanoate; 6-Aminohexanoic acid; Epsilcapramine; 6-Aminocaproic acid	TRUE
KEGG	C6H13N1O2	0	131.095	132.102	[Actual + H]+	-0.344863	0.0671635	C16434	Isoleucine	TRUE
KEGG	C6H13N1O2	0	131.095	132.102	[Actual + H]+	-0.344863	0.0671635	C16439	Leucine	TRUE
KEGG	C6H13N1O2	0	131.095	132.102	[Actual + H]+	-0.344863	0.0671635	C00123	L-Leucine; 2-Amino-4-methylvaleric acid; (2S)-alpha-2-Amino-4-methylvaleric acid; (2S)-alpha-Leucine	TRUE
KEGG	C6H13N1O2	0	131.095	132.102	[Actual + H]+	-0.344863	0.0671635	C00407	L-Isoleucine; 2-Amino-3-methylvaleric acid	TRUE
KEGG	C6H13N1O2	0	131.095	132.102	[Actual + H]+	-0.344863	0.0671635	C01933	L-Norleucine; L-Aminohexanoic acid; L-Aminohexanoate; L-2-Aminohexanoic acid; L-2-Aminohexanoate; (S)-2-Aminohexanoic acid	TRUE
KEGG	C6H13N1O2	0	131.095	132.102	[Actual + H]+	-0.344863	0.0671635	C16647	N,N-Diethylglycine	TRUE
KEGG	C6H13N1O2	0	131.095	132.102	[Actual + H]+	-0.344863	0.0671635	C06418	D-Isoleucine; (2R,3R)-2-Amino-3-methylvaleric acid	TRUE
KEGG	C6H13N1O2	0	131.095	132.102	[Actual + H]+	-0.344863	0.0671635	C21092	D-allo-Isoleucine	TRUE
KEGG	C6H13N1O2	0	131.095	132.102	[Actual + H]+	-0.344863	0.0671635	C21096	L-allo-Isoleucine	TRUE
KEGG	C6H13N1O2	0	131.095	132.102	[Actual + H]+	-0.344863	0.0671635	C01570	D-Leucine; D-2-Amino-4-methylvaleric acid	TRUE
KEGG	C6H13N1O2	0	131.095	132.102	[Actual + H]+	-0.344863	0.0671635	C08263	beta-Alaninebetaine; beta-Alanine betaine; Propiobetaine; Trimethylalanine	TRUE
KEGG	C6H13N1O2	0	131.095	132.102	[Actual + H]+	-0.344863	0.0671635	C02486	(3R)-beta-Leucine; (3R)-3-Amino-4-methylpentanoic acid; (3R)-3-Amino-4-methylvaleric acid	TRUE
KNApSAcK	C6H13N1O2	0	131.095	132.102	[Actual + H]+	-0.344863	0.0671635	C00036613	6-Deoxy-fagomine;(-)-6-Deoxy-fagomine	TRUE
KNApSAcK	C6H13N1O2	0	131.095	132.102	[Actual + H]+	-0.344863	0.0671635	C00001334	beta-Alaninebetaine	TRUE
KNApSAcK	C6H13N1O2	0	131.095	132.102	[Actual + H]+	-0.344863	0.0671635	C00001374	L-isoleucine	TRUE
KNApSAcK	C6H13N1O2	0	131.095	132.102	[Actual + H]+	-0.344863	0.0671635	C00001377	L-Leucine;L-Leu	TRUE
KNApSAcK	C6H13N1O2	0	131.095	132.102	[Actual + H]+	-0.344863	0.0671635	C00053319	hoerhammericine;L-Norleucine	TRUE
Pep1000	C6H13N1O2	0	131.095	132.102	[Actual + H]+	-0.344863	0.0671635		[L|I]1	TRUE
EX-HR2	C6H13N1O2	1	131.095	132.102	[Actual + H]+	-0.344863	0.0671635			TRUE
HMDB	C6H13N1O2	0	131.095	132.102	[Actual + H]+	-0.344863	0.0671635	HMDB0000172	L-Isoleucine	TRUE
HMDB	C6H13N1O2	0	131.095	132.102	[Actual + H]+	-0.344863	0.0671635	HMDB0000557	L-Alloisoleucine	TRUE
HMDB	C6H13N1O2	0	131.095	132.102	[Actual + H]+	-0.344863	0.0671635	HMDB0000687	L-Leucine	TRUE
HMDB	C6H13N1O2	0	131.095	132.102	[Actual + H]+	-0.344863	0.0671635	HMDB0001645	L-Norleucine	TRUE
HMDB	C6H13N1O2	0	131.095	132.102	[Actual + H]+	-0.344863	0.0671635	HMDB0001901	Aminocaproic acid	TRUE
HMDB	C6H13N1O2	0	131.095	132.102	[Actual + H]+	-0.344863	0.0671635	HMDB0003640	Beta-Leucine	TRUE
HMDB	C6H13N1O2	0	131.095	132.102	[Actual + H]+	-0.344863	0.0671635	HMDB0013773	D-Leucine	TRUE
HMDB	C6H13N1O2	0	131.095	132.102	[Actual + H]+	-0.344863	0.0671635	HMDB0029168	3-Aminocaproic acid	TRUE
HMDB	C6H13N1O2	0	131.095	132.102	[Actual + H]+	-0.344863	0.0671635	HMDB0033923	(ﾂｱ)-erythro-Isoleucine	TRUE
HMDB	C6H13N1O2	0	131.095	132.102	[Actual + H]+	-0.344863	0.0671635	HMDB0036382	6-Deoxyfagomine	TRUE
HMDB	C6H13N1O2	0	131.095	132.102	[Actual + H]+	-0.344863	0.0671635	HMDB0060650	N-(2-Hydroxyethyl)-morpholine	TRUE
HMDB	C6H13N1O2	0	131.095	132.102	[Actual + H]+	-0.344863	0.0671635	HMDB0061716	N-methylvaline	TRUE
HMDB	C6H13N1O2	0	131.095	132.102	[Actual + H]+	-0.344863	0.0671635	HMDB0240479	Alanine betaine	TRUE
HMDB	C6H13N1O2	0	131.095	132.102	[Actual + H]+	-0.344863	0.0671635	HMDB0245808	3-Amino-4-methylpentanoic acid	TRUE
HMDB	C6H13N1O2	0	131.095	132.102	[Actual + H]+	-0.344863	0.0671635	HMDB0251526	DL-Norleucine	TRUE
HMDB	C6H13N1O2	0	131.095	132.102	[Actual + H]+	-0.344863	0.0671635	HMDB0253926	L-Valine, methyl ester	TRUE
HMDB	C6H13N1O2	0	131.095	132.102	[Actual + H]+	-0.344863	0.0671635	HMDB0257628	1-Hydroxy-5,5-dimethylpyrrolidin-2-ol	TRUE
HMDB	C6H13N1O2	0	131.095	132.102	[Actual + H]+	-0.344863	0.0671635	HMDB0304538	beta-alanine betaine	TRUE
>30
KEGG	C7H7N1O2	0	137.048	138.055	[Actual + H]+	-1.73049	0.0783574	C00108	Anthranilate; Anthranilic acid; o-Aminobenzoic acid; Vitamin L1; 2-Aminobenzoate	TRUE
KEGG	C7H7N1O2	0	137.048	138.055	[Actual + H]+	-1.73049	0.0783574	C00568	4-Aminobenzoate; ABEE; 4-Aminobenzoic acid; p-Aminobenzoate	TRUE
KEGG	C7H7N1O2	0	137.048	138.055	[Actual + H]+	-1.73049	0.0783574	C01004	N-Methylnicotinate; Trigonelline; Trigenelline; 1-Methylpyridinio-3-carboxylate; Betaine nicotinate; Caffearin; Gynesine	TRUE
KEGG	C7H7N1O2	0	137.048	138.055	[Actual + H]+	-1.73049	0.0783574	C19597	2-Nitrotoluene	TRUE
KEGG	C7H7N1O2	0	137.048	138.055	[Actual + H]+	-1.73049	0.0783574	C19486	3-Nitrotoluene	TRUE
KEGG	C7H7N1O2	0	137.048	138.055	[Actual + H]+	-1.73049	0.0783574	C14394	4-Nitrotoluene; 1-Methyl-4-nitrobenzene	TRUE
KNApSAcK	C7H7N1O2	0	137.048	138.055	[Actual + H]+	-1.73049	0.0783574	C00044235	Methyl nicotinate	TRUE
KNApSAcK	C7H7N1O2	0	137.048	138.055	[Actual + H]+	-1.73049	0.0783574	C00001555	Trigonelline	TRUE
KNApSAcK	C7H7N1O2	0	137.048	138.055	[Actual + H]+	-1.73049	0.0783574	C00001401	p-Aminobenzoic acid	TRUE
KNApSAcK	C7H7N1O2	0	137.048	138.055	[Actual + H]+	-1.73049	0.0783574	C00055505	2-Acetyl-3-hydroxypyridine	TRUE
KNApSAcK	C7H7N1O2	0	137.048	138.055	[Actual + H]+	-1.73049	0.0783574	C00007382	Anthranilic acid;Anthranilate	TRUE
EX-HR2	C7H7N1O2	5	137.048	138.055	[Actual + H]+	-1.73049	0.0783574			TRUE
HMDB	C7H7N1O2	0	137.048	138.055	[Actual + H]+	-1.73049	0.0783574	HMDB0000875	Trigonelline	TRUE
HMDB	C7H7N1O2	0	137.048	138.055	[Actual + H]+	-1.73049	0.0783574	HMDB0001123	2-Aminobenzoic acid	TRUE
HMDB	C7H7N1O2	0	137.048	138.055	[Actual + H]+	-1.73049	0.0783574	HMDB0001392	p-Aminobenzoic acid	TRUE
HMDB	C7H7N1O2	0	137.048	138.055	[Actual + H]+	-1.73049	0.0783574	HMDB0001538	3-Pyridylacetic acid	TRUE
HMDB	C7H7N1O2	0	137.048	138.055	[Actual + H]+	-1.73049	0.0783574	HMDB0001891	m-Aminobenzoic acid	TRUE
HMDB	C7H7N1O2	0	137.048	138.055	[Actual + H]+	-1.73049	0.0783574	HMDB0015687	Salicylamide	TRUE
HMDB	C7H7N1O2	0	137.048	138.055	[Actual + H]+	-1.73049	0.0783574	HMDB0029806	Methyl nicotinate	TRUE
HMDB	C7H7N1O2	0	137.048	138.055	[Actual + H]+	-1.73049	0.0783574	HMDB0060722	2-Pyridylacetic acid	TRUE
HMDB	C7H7N1O2	0	137.048	138.055	[Actual + H]+	-1.73049	0.0783574	HMDB0245151	2-Hydroxybenzaldehyde oxime	TRUE
HMDB	C7H7N1O2	0	137.048	138.055	[Actual + H]+	-1.73049	0.0783574	HMDB0245268	2-Nitrotoluene	TRUE
HMDB	C7H7N1O2	0	137.048	138.055	[Actual + H]+	-1.73049	0.0783574	HMDB0245952	3-Nitrotoluene	TRUE
HMDB	C7H7N1O2	0	137.048	138.055	[Actual + H]+	-1.73049	0.0783574	HMDB0246513	4-Methylnicotinic acid	TRUE
HMDB	C7H7N1O2	0	137.048	138.055	[Actual + H]+	-1.73049	0.0783574	HMDB0246551	4-Nitrotoluene	TRUE
HMDB	C7H7N1O2	0	137.048	138.055	[Actual + H]+	-1.73049	0.0783574	HMDB0247665	6-Methyl-2-pyridinecarboxylic acid	TRUE
HMDB	C7H7N1O2	0	137.048	138.055	[Actual + H]+	-1.73049	0.0783574	HMDB0253198	Homarine	TRUE
HMDB	C7H7N1O2	0	137.048	138.055	[Actual + H]+	-1.73049	0.0783574	HMDB0255153	N-Hydroxybenzamide	TRUE
HMDB	C7H7N1O2	0	137.048	138.055	[Actual + H]+	-1.73049	0.0783574	HMDB0256423	Phenyl carbamate	TRUE
>31
EX-HR2	C9H22N6O1P2S1	7	324.105	325.112	[Actual + H]+	0.728488	0.100745			FALSE
KEGG	C12H20O10	0	324.106	325.113	[Actual + H]+	-0.933989	0.134327	C04420	alpha-D-Fructofuranose-beta-D-fructofuranose 2',1:2,3'-dianhydride; Di-D-fructofuranose 1,2':2,3'-dianhydride; Difructose anhydride III	TRUE
KEGG	C12H20O10	0	324.106	325.113	[Actual + H]+	-0.933989	0.134327	C04333	Bis-D-fructose 2',1:2,1'-dianhydride; Difructose anhydride I	TRUE
EX-HR2	C12H20O10	3	324.106	325.113	[Actual + H]+	-0.933989	0.134327			TRUE
HMDB	C12H20O10	0	324.106	325.113	[Actual + H]+	-0.933989	0.134327	HMDB0251271	Difructose anhydride III	TRUE
EX-HR2	C7H17N8O5P1	5	324.106	325.113	[Actual + H]+	-1.87782	0.0783574			FALSE
EX-HR2	C15H21N2O2P1S1	10	324.106	325.113	[Actual + H]+	-2.44137	0.167909			FALSE
EX-HR2	C17H16N4O1S1	14	324.104	325.112	[Actual + H]+	2.64846	0.190297			FALSE
EX-HR2	C16H22O3P2	9	324.104	325.112	[Actual + H]+	2.83791	0.179103			FALSE
EX-HR2	C9H12N10O4	9	324.104	325.112	[Actual + H]+	3.212	0.100745			FALSE
EX-HR2	C13H24O5S2	6	324.107	325.114	[Actual + H]+	-3.60696	0.145521			FALSE
EX-HR2	C17H24S3	12	324.104	325.111	[Actual + H]+	4.08918	0.190297			FALSE
EX-HR2	C23H17P1	17	324.107	325.114	[Actual + H]+	-4.44564	0.25746			FALSE
EX-HR2	C8H21N8P1S2	8	324.107	325.114	[Actual + H]+	-4.55079	0.0895513			FALSE
EX-HR2	C9H20N6O3S2	7	324.104	325.111	[Actual + H]+	4.65273	0.100745			FALSE
>32
EX-HR2	C13H12N6O8	11	380.072	381.079	[Actual + H]+	0.139035	0.145521			TRUE
EX-HR2	C15H27O1P3S2	11	380.072	381.079	[Actual + H]+	0.243795	0.167909			TRUE
EX-HR2	C21H16O5S1	16	380.072	381.079	[Actual + H]+	-0.341748	0.235072			TRUE
EX-HR2	C8H17N10O2P1S2	11	380.071	381.079	[Actual + H]+	0.562949	0.0895513			TRUE
EX-HR2	C23H13N2O2P1	20	380.071	381.079	[Actual + H]+	0.652659	0.25746			TRUE
EX-HR2	C14H24N2O2S4	12	380.072	381.079	[Actual + H]+	-0.912242	0.156715			TRUE
EX-HR2	C15H19N4O2P3	13	380.072	381.079	[Actual + H]+	-0.985338	0.167909			TRUE
EX-HR2	C16H13N8P1S1	18	380.072	381.079	[Actual + H]+	-1.14697	0.179103			TRUE
EX-HR2	C13H20N2O7S2	9	380.071	381.078	[Actual + H]+	1.36817	0.145521			TRUE
EX-HR2	C13H22N2O5P2S1	9	380.072	381.08	[Actual + H]+	-1.97975	0.145521			TRUE
EX-HR2	C14H16N6O3S2	14	380.073	381.08	[Actual + H]+	-2.14137	0.156715			TRUE
EX-HR2	C15H17N4O4P1S1	13	380.071	381.078	[Actual + H]+	2.36257	0.167909			TRUE
EX-HR2	C14H23O6P3	8	380.071	381.078	[Actual + H]+	2.5242	0.156715			TRUE
EX-HR2	C22H20S3	19	380.073	381.08	[Actual + H]+	-2.62216	0.246266			TRUE
EX-HR2	C7H13N10O7P1	8	380.071	381.078	[Actual + H]+	2.84336	0.0783574			TRUE
EX-HR2	C11H25O8P1S2	5	380.073	381.08	[Actual + H]+	-2.97415	0.123133			TRUE
EX-HR2	C17H14N6O1P2	17	380.07	381.078	[Actual + H]+	3.35698	0.190297			TRUE
EX-HR2	C14H8N10O4	16	380.073	381.08	[Actual + H]+	-3.37051	0.156715			TRUE
EX-HR2	C15H25O3P1S3	11	380.07	381.078	[Actual + H]+	3.59171	0.167909			TRUE
EX-HR2	C12H16N2O12	6	380.07	381.078	[Actual + H]+	3.64858	0.134327			TRUE
EX-HR2	C21H18O3P2	16	380.073	381.08	[Actual + H]+	-3.68966	0.235072			TRUE
EX-HR2	C22H12N4O1S1	21	380.073	381.08	[Actual + H]+	-3.85129	0.246266			TRUE
EX-HR2	C7H21N6O6P1S2	6	380.07	381.077	[Actual + H]+	4.07249	0.0783574			TRUE
EX-HR2	C11H17N4O9P1	7	380.073	381.081	[Actual + H]+	-4.20329	0.123133			TRUE
EX-HR2	C14H26N2P2S3	12	380.073	381.081	[Actual + H]+	-4.26015	0.156715			TRUE
EX-HR2	C17H22N2P2S2	15	380.07	381.077	[Actual + H]+	4.58612	0.190297			TRUE
EX-HR2	C25H8N4O1	24	380.07	381.077	[Actual + H]+	4.99498	0.279848			TRUE
>33
EX-HR2	C39H89N8O1P1	1	716.69	717.697	[Actual + H]+	-0.0706746	0.436563			TRUE
EX-HR2	C24H5N1P6S7	46	716.689	717.697	[Actual + H]+	0.519203	0.268654			TRUE
EX-HR2	C21H5N1O4P2S10	43	716.69	717.697	[Actual + H]+	-0.622628	0.235072			TRUE
EX-HR2	C22N3O4P5S6	44	716.69	717.697	[Actual + H]+	-0.66144	0.246266			TRUE
EX-HR2	C45H96O1S2	2	716.69	717.698	[Actual + H]+	-0.853964	0.503726			TRUE
EX-HR2	C45H88N4O2	4	716.691	717.698	[Actual + H]+	-1.5066	0.503726			TRUE
EX-HR2	C23N3O3P1S10	47	716.688	717.696	[Actual + H]+	1.68303	0.25746			TRUE
EX-HR2	C19N3O8P1S9	41	716.691	717.698	[Actual + H]+	-1.80327	0.212684			TRUE
EX-HR2	C41H84N10	5	716.688	717.695	[Actual + H]+	2.23499	0.458951			TRUE
EX-HR2	C21H7N1O2P4S9	43	716.691	717.699	[Actual + H]+	-2.40029	0.235072			TRUE
EX-HR2	C38H88N10S1	2	716.691	717.699	[Actual + H]+	-2.46216	0.425369			TRUE
EX-HR2	C20H5N1O5P6S6	40	716.692	717.699	[Actual + H]+	-2.9671	0.223878			TRUE
EX-HR2	C16H7N3O4P4S9	39	716.687	717.695	[Actual + H]+	3.20478	0.179103			TRUE
EX-HR2	C14N5O10P1S9	37	716.687	717.694	[Actual + H]+	3.8018	0.156715			TRUE
EX-HR2	C43H93N2O3P1	0	716.692	717.7	[Actual + H]+	-3.81226	0.481338			TRUE
EX-HR2	C48H92O1S1	5	716.687	717.694	[Actual + H]+	3.84318	0.537308			TRUE
EX-HR2	C13H6N1O12P3S8	32	716.687	717.694	[Actual + H]+	3.88762	0.145521			TRUE
EX-HR2	C28N1O1P1S10	51	716.692	717.7	[Actual + H]+	-3.92203	0.31343			TRUE
EX-HR2	C40H88N6O4	0	716.687	717.694	[Actual + H]+	4.09847	0.447757			TRUE
EX-HR2	C17H5N1O9P2S9	37	716.693	717.7	[Actual + H]+	-4.10893	0.190297			TRUE
EX-HR2	C18N3O9P5S5	38	716.693	717.7	[Actual + H]+	-4.14775	0.20149			TRUE
EX-HR2	C21H9N1P6S8	43	716.693	717.7	[Actual + H]+	-4.17794	0.235072			TRUE
EX-HR2	C18H12N1P5S10	41	716.686	717.694	[Actual + H]+	4.38543	0.20149			TRUE
EX-HR2	C15H3N3O9P4S7	36	716.686	717.694	[Actual + H]+	4.41562	0.167909			TRUE
EX-HR2	C20H6N3O1P3S10	44	716.693	717.7	[Actual + H]+	-4.79177	0.223878			TRUE
EX-HR2	C16H5N3O6P2S10	39	716.686	717.693	[Actual + H]+	4.98244	0.179103			TRUE
>34
EX-HR2	C43H94N3P1S1	2	715.691	716.698	[Actual + H]+	-0.152785	0.481338			TRUE
EX-HR2	C18H9O5P5S8	38	715.69	716.698	[Actual + H]+	0.164814	0.20149			TRUE
EX-HR2	C15N2O14P4S5	33	715.69	716.698	[Actual + H]+	0.195052	0.167909			TRUE
EX-HR2	C14H5O14P1S9	32	715.69	716.698	[Actual + H]+	0.233918	0.156715			TRUE
EX-HR2	C25O6S10	46	715.69	716.697	[Actual + H]+	0.421079	0.279848			TRUE
EX-HR2	C17H6N2O6P2S10	39	715.691	716.698	[Actual + H]+	-0.449868	0.190297			TRUE
EX-HR2	C20H6N2O2P6S7	42	715.69	716.697	[Actual + H]+	0.693555	0.223878			TRUE
EX-HR2	C27O3P8S3	46	715.691	716.698	[Actual + H]+	-0.78324	0.302236			TRUE
EX-HR2	C16H4N2O9P4S7	36	715.691	716.699	[Actual + H]+	-1.01748	0.179103			TRUE
EX-HR2	C19H13P5S10	41	715.691	716.699	[Actual + H]+	-1.04771	0.212684			TRUE
EX-HR2	C41H89N5O4	0	715.691	716.699	[Actual + H]+	-1.33507	0.458951			TRUE
EX-HR2	C17H5O10P5S6	35	715.69	716.697	[Actual + H]+	1.37734	0.190297			TRUE
EX-HR2	C14H7O12P3S8	32	715.692	716.699	[Actual + H]+	-1.54622	0.156715			TRUE
EX-HR2	C28O2P4S7	49	715.689	716.697	[Actual + H]+	1.5645	0.31343			TRUE
EX-HR2	C19H5N4O1P5S8	43	715.692	716.699	[Actual + H]+	-1.70126	0.212684			TRUE
EX-HR2	C24O7P4S6	43	715.692	716.699	[Actual + H]+	-1.92666	0.268654			TRUE
EX-HR2	C18H7O7P3S9	38	715.689	716.696	[Actual + H]+	1.94495	0.20149			TRUE
EX-HR2	C17H8N2O4P4S9	39	715.692	716.699	[Actual + H]+	-2.23	0.190297			TRUE
EX-HR2	C44H95N1O1P2	1	715.689	716.696	[Actual + H]+	2.24203	0.492532			TRUE
EX-HR2	C20H4N2O4P4S8	42	715.689	716.696	[Actual + H]+	2.47369	0.223878			TRUE
EX-HR2	C16N2O13S9	36	715.689	716.696	[Actual + H]+	2.5428	0.179103			TRUE
EX-HR2	C21O11S9	40	715.693	716.7	[Actual + H]+	-3.07009	0.235072			TRUE
EX-HR2	C42H85N9	5	715.693	716.7	[Actual + H]+	-3.20115	0.470144			TRUE
EX-HR2	C15H3N4O8P3S8	37	715.693	716.7	[Actual + H]+	-3.41229	0.167909			TRUE
EX-HR2	C22H9P5S9	44	715.688	716.695	[Actual + H]+	3.65598	0.246266			TRUE
EX-HR2	C19N2O9P4S6	39	715.688	716.695	[Actual + H]+	3.68622	0.212684			TRUE
EX-HR2	C18H5O9P1S10	38	715.688	716.695	[Actual + H]+	3.72509	0.20149			TRUE
EX-HR2	C44H93N1O3S1	1	715.688	716.695	[Actual + H]+	4.02217	0.492532			TRUE
EX-HR2	C46H90N3P1	5	715.687	716.695	[Actual + H]+	4.55091	0.51492			TRUE
EX-HR2	C16H7N4O3P3S10	40	715.694	716.701	[Actual + H]+	-4.62482	0.179103			TRUE
EX-HR2	C21H5O5P5S7	41	715.687	716.694	[Actual + H]+	4.86851	0.235072			TRUE
EX-HR2	C25H6P6S7	46	715.694	716.701	[Actual + H]+	-4.91933	0.279848			TRUE
>35
EX-HR2	C19H40N3O1P5S2	13	545.13	546.137	[Actual + H]+	0.0236668	0.212684			TRUE
EX-HR2	C17H25N9O8P2	13	545.13	546.137	[Actual + H]+	-0.049432	0.190297			TRUE
EX-HR2	C18H45N1O1P2S6	12	545.13	546.137	[Actual + H]+	0.074671	0.20149			TRUE
EX-HR2	C15H36N3O10P1S3	7	545.13	546.137	[Actual + H]+	0.114353	0.167909			TRUE
EX-HR2	C28H20N9P1S1	27	545.13	546.137	[Actual + H]+	0.19618	0.31343			TRUE
EX-HR2	C27H26N5O2P3	22	545.13	546.137	[Actual + H]+	0.30896	0.302236			TRUE
EX-HR2	C26H31N3O2S4	21	545.13	546.137	[Actual + H]+	0.359965	0.291042			TRUE
EX-HR2	C25H29N3O5P2S1	18	545.13	546.138	[Actual + H]+	-0.384909	0.279848			TRUE
EX-HR2	C26H23N7O3S2	23	545.13	546.138	[Actual + H]+	-0.497689	0.291042			TRUE
EX-HR2	C22H28N1O13P1	11	545.13	546.137	[Actual + H]+	0.512427	0.246266			TRUE
EX-HR2	C13H39N1O13S4	3	545.13	546.138	[Actual + H]+	-0.579516	0.145521			TRUE
EX-HR2	C14H34N3O13P3	4	545.13	546.138	[Actual + H]+	-0.630521	0.156715			TRUE
EX-HR2	C17H43N1O4P4S3	9	545.13	546.138	[Actual + H]+	-0.670202	0.190297			TRUE
EX-HR2	C18H27N9O5S3	16	545.13	546.137	[Actual + H]+	0.695441	0.20149			TRUE
EX-HR2	C15H28N7O11P1S1	9	545.131	546.138	[Actual + H]+	-0.743301	0.167909			TRUE
EX-HR2	C33H23N1O5S1	25	545.13	546.137	[Actual + H]+	0.758039	0.369399			TRUE
EX-HR2	C18H37N5O2P2S4	14	545.131	546.138	[Actual + H]+	-0.782983	0.20149			TRUE
EX-HR2	C17H33N5O7P2S2	11	545.13	546.137	[Actual + H]+	0.808222	0.190297			TRUE
EX-HR2	C34H27N1S3	28	545.131	546.138	[Actual + H]+	-0.833166	0.380593			TRUE
EX-HR2	C19H32N7O2P5	15	545.131	546.138	[Actual + H]+	-0.833987	0.212684			TRUE
EX-HR2	C19H31N9S5	19	545.131	546.138	[Actual + H]+	-0.895763	0.212684			TRUE
EX-HR2	C16H39N1O9P4S1	6	545.13	546.137	[Actual + H]+	0.921002	0.179103			TRUE
EX-HR2	C23H32N1O8P1S2	14	545.131	546.138	[Actual + H]+	-1.07878	0.25746			TRUE
EX-HR2	C25H19N7O8	20	545.13	546.137	[Actual + H]+	1.09352	0.279848			TRUE
EX-HR2	C27H34N1O1P3S2	20	545.129	546.137	[Actual + H]+	1.16661	0.302236			TRUE
EX-HR2	C13H31N5O14S2	5	545.131	546.138	[Actual + H]+	-1.43717	0.145521			TRUE
EX-HR2	C35H20N3O2P1	29	545.129	546.137	[Actual + H]+	1.45191	0.391787			TRUE
EX-HR2	C16H40N3O5P1S5	10	545.131	546.138	[Actual + H]+	-1.47685	0.179103			TRUE
EX-HR2	C19H30N7O4P3S1	15	545.129	546.137	[Actual + H]+	1.50209	0.212684			TRUE
EX-HR2	C17H35N5O5P4S1	11	545.131	546.138	[Actual + H]+	-1.52786	0.190297			TRUE
EX-HR2	C18H35N5O4S5	14	545.129	546.137	[Actual + H]+	1.55309	0.20149			TRUE
EX-HR2	C33H25N1O3P2	25	545.131	546.138	[Actual + H]+	-1.57804	0.369399			TRUE
EX-HR2	C18H36N3O6P5	10	545.129	546.137	[Actual + H]+	1.61487	0.20149			TRUE
EX-HR2	C18H29N9O3P2S2	16	545.131	546.138	[Actual + H]+	-1.64064	0.20149			TRUE
EX-HR2	C17H41N1O6P2S4	9	545.129	546.136	[Actual + H]+	1.66588	0.190297			TRUE
EX-HR2	C34H19N5O1S1	30	545.131	546.138	[Actual + H]+	-1.69082	0.380593			TRUE
EX-HR2	C14H32N3O15P1S1	4	545.129	546.136	[Actual + H]+	1.70556	0.156715			TRUE
EX-HR2	C23H24N5O9P1	16	545.131	546.138	[Actual + H]+	-1.93643	0.25746			TRUE
EX-HR2	C25H27N3O7S2	18	545.129	546.136	[Actual + H]+	1.95117	0.279848			TRUE
EX-HR2	C26H33N3P2S3	21	545.131	546.138	[Actual + H]+	-1.97611	0.291042			TRUE
EX-HR2	C21H27N9O1P4	19	545.129	546.136	[Actual + H]+	2.19596	0.235072			TRUE
EX-HR2	C15H38N3O8P3S2	7	545.131	546.139	[Actual + H]+	-2.22172	0.167909			TRUE
EX-HR2	C20H32N7O1P1S4	18	545.129	546.136	[Actual + H]+	2.24696	0.223878			TRUE
EX-HR2	C17H23N9O10S1	13	545.129	546.136	[Actual + H]+	2.28665	0.190297			TRUE
EX-HR2	C13H23N9O15	7	545.131	546.139	[Actual + H]+	-2.29482	0.145521			TRUE
EX-HR2	C16H32N7O6P1S3	12	545.131	546.139	[Actual + H]+	-2.33451	0.179103			TRUE
EX-HR2	C19H38N3O3P3S3	13	545.129	546.136	[Actual + H]+	2.35974	0.212684			TRUE
EX-HR2	C16H29N5O12P2	8	545.129	546.136	[Actual + H]+	2.39943	0.179103			TRUE
EX-HR2	C18H43N1O3S7	12	545.129	546.136	[Actual + H]+	2.41075	0.20149			TRUE
EX-HR2	C21H27N3O12S1	12	545.132	546.139	[Actual + H]+	-2.6303	0.235072			TRUE
EX-HR2	C27H24N5O4P1S1	22	545.129	546.136	[Actual + H]+	2.64504	0.302236			TRUE
EX-HR2	C24H36N1O3P1S4	17	545.132	546.139	[Actual + H]+	-2.66998	0.268654			TRUE
EX-HR2	C25H31N3O3P4	18	545.132	546.139	[Actual + H]+	-2.72099	0.279848			TRUE
EX-HR2	C26H30N1O6P3	17	545.129	546.136	[Actual + H]+	2.75782	0.291042			TRUE
EX-HR2	C26H25N7O1P2S1	23	545.132	546.139	[Actual + H]+	-2.83377	0.291042			TRUE
EX-HR2	C14H35N5O9S4	8	545.132	546.139	[Actual + H]+	-3.02837	0.156715			TRUE
EX-HR2	C21H35N5P4S2	17	545.128	546.136	[Actual + H]+	3.05361	0.235072			TRUE
EX-HR2	C17H44N3P1S7	13	545.132	546.139	[Actual + H]+	-3.06806	0.190297			TRUE
EX-HR2	C15H30N7O9P3	9	545.132	546.139	[Actual + H]+	-3.07938	0.167909			TRUE
EX-HR2	C20H40N3P1S6	16	545.128	546.136	[Actual + H]+	3.10462	0.223878			TRUE
EX-HR2	C18H39N5P4S3	14	545.132	546.139	[Actual + H]+	-3.11906	0.20149			TRUE
EX-HR2	C17H31N5O9S3	11	545.128	546.136	[Actual + H]+	3.1443	0.190297			TRUE
EX-HR2	C20H41N1O2P6S1	12	545.128	546.136	[Actual + H]+	3.16639	0.223878			TRUE
EX-HR2	C16H37N1O11P2S2	6	545.128	546.136	[Actual + H]+	3.25708	0.179103			TRUE
EX-HR2	C29H21N7O1P2	26	545.128	546.136	[Actual + H]+	3.33891	0.324624			TRUE
EX-HR2	C23H34N1O6P3S1	14	545.132	546.139	[Actual + H]+	-3.41486	0.25746			TRUE
EX-HR2	C12H36N9O3P1S5	11	545.128	546.136	[Actual + H]+	3.44009	0.134327			TRUE
EX-HR2	C27H32N1O3P1S3	20	545.128	546.135	[Actual + H]+	3.50269	0.302236			TRUE
EX-HR2	C24H28N5O4P1S2	19	545.132	546.139	[Actual + H]+	-3.52764	0.268654			TRUE
EX-HR2	C24H23N3O12	15	545.128	546.135	[Actual + H]+	3.54237	0.268654			TRUE
EX-HR2	C13H33N5O12P2S1	5	545.132	546.139	[Actual + H]+	-3.77325	0.145521			TRUE
EX-HR2	C16H42N3O3P3S4	10	545.132	546.139	[Actual + H]+	-3.81293	0.179103			TRUE
KNApSAcK	C29H23N1O10	0	545.132	546.139	[Actual + H]+	-3.82343	0.324624	C00017163	Dynemicin O	TRUE
EX-HR2	C29H23N1O10	19	545.132	546.139	[Actual + H]+	-3.82343	0.324624			TRUE
EX-HR2	C19H28N7O6P1S2	15	545.128	546.135	[Actual + H]+	3.83817	0.212684			TRUE
EX-HR2	C14H27N9O10S2	10	545.132	546.14	[Actual + H]+	-3.88603	0.156715			TRUE
EX-HR2	C17H36N7O1P1S5	15	545.132	546.14	[Actual + H]+	-3.92571	0.190297			TRUE
EX-HR2	C18H34N3O8P3S1	10	545.128	546.135	[Actual + H]+	3.95095	0.20149			TRUE
EX-HR2	C18H31N9O1P4S1	16	545.132	546.14	[Actual + H]+	-3.97671	0.20149			TRUE
EX-HR2	C17H39N1O8S5	9	545.128	546.135	[Actual + H]+	4.00195	0.190297			TRUE
EX-HR2	C29H29N3P2S2	24	545.128	546.135	[Actual + H]+	4.19656	0.324624			TRUE
EX-HR2	C22H31N3O7S3	15	545.132	546.14	[Actual + H]+	-4.2215	0.246266			TRUE
EX-HR2	C13H39N7O2P4S3	10	545.128	546.135	[Actual + H]+	4.24674	0.145521			TRUE
EX-HR2	C10H30N9O11P3	5	545.128	546.135	[Actual + H]+	4.28642	0.111939			TRUE
EX-HR2	C24H20N9O5P1	21	545.133	546.14	[Actual + H]+	-4.38529	0.268654			TRUE
EX-HR2	C37H15N5O1	33	545.128	546.135	[Actual + H]+	4.48185	0.414175			TRUE
EX-HR2	C21H25N9O3P2S1	19	545.128	546.135	[Actual + H]+	4.53204	0.235072			TRUE
EX-HR2	C15H39N5O4S6	11	545.133	546.14	[Actual + H]+	-4.61958	0.167909			TRUE
EX-HR2	C20H31N5O5P4	14	545.128	546.135	[Actual + H]+	4.64482	0.223878			TRUE
EX-HR2	C16H34N7O4P3S2	12	545.133	546.14	[Actual + H]+	-4.67058	0.179103			TRUE
EX-HR2	C19H36N3O5P1S4	13	545.128	546.135	[Actual + H]+	4.69582	0.212684			TRUE
EX-HR2	C32H24N3O2P1S1	26	545.133	546.14	[Actual + H]+	-4.72077	0.358205			TRUE
EX-HR2	C16H27N5O14S1	8	545.128	546.135	[Actual + H]+	4.7355	0.179103			TRUE
EX-HR2	C15H33N1O16P2	3	545.127	546.135	[Actual + H]+	4.84828	0.167909			TRUE
EX-HR2	C21H29N3O10P2	12	545.133	546.14	[Actual + H]+	-4.96638	0.235072			TRUE
EX-HR2	C24H38N1O1P3S3	17	545.133	546.14	[Actual + H]+	-5.00606	0.268654			TRUE
>36
EX-HR2	C12H25N1O11	1	359.143	360.15	[Actual + H]+	-0.399724	0.134327			TRUE
EX-HR2	C17H23N5P2	12	359.143	360.15	[Actual + H]+	-0.708264	0.190297			TRUE
EX-HR2	C25H17N3	19	359.142	360.15	[Actual + H]+	1.02492	0.279848			TRUE
EX-HR2	C9H27N7O2P2S1	5	359.142	360.149	[Actual + H]+	1.10102	0.100745			TRUE
EX-HR2	C15H26N3O3P1S1	8	359.143	360.151	[Actual + H]+	-1.76046	0.167909			TRUE
HMDB	C18H27N1O2Cl2	0	359.142	360.149	[Actual + H]+	2.03075	0.20149	HMDB0250083	Chlorambucil-tertiary butyl ester	TRUE
EX-HR2	C13H29N1O6S2	4	359.144	360.151	[Actual + H]+	-2.81265	0.145521			TRUE
EX-HR2	C17H21N5O2S1	12	359.142	360.149	[Actual + H]+	2.8342	0.190297			TRUE
EX-HR2	C16H27N1O4P2	7	359.142	360.149	[Actual + H]+	3.00523	0.179103			TRUE
EX-HR2	C23H22N1O1P1	15	359.144	360.151	[Actual + H]+	-3.56974	0.25746			TRUE
EX-HR2	C13H21N5O7	6	359.144	360.151	[Actual + H]+	-4.11321	0.145521			TRUE
EX-HR2	C17H29N1O1S3	10	359.141	360.148	[Actual + H]+	4.13476	0.190297			TRUE
EX-HR2	C9H25N7O4S2	5	359.141	360.148	[Actual + H]+	4.64349	0.100745			TRUE
>37
EX-HR2	C24H46N7O6P3S3	16	717.188	718.196	[Actual + H]+	0.00394166	0.268654			TRUE
EX-HR2	C21H37N9O15P2	11	717.188	718.196	[Actual + H]+	0.0341167	0.235072			TRUE
EX-HR2	C40H36N3O4P1S2	30	717.188	718.196	[Actual + H]+	-0.034219	0.447757			TRUE
EX-HR2	C23H51N5O6S7	15	717.188	718.196	[Actual + H]+	0.0427268	0.25746			TRUE
EX-HR2	C23H52N3O8P5S2	11	717.188	718.196	[Actual + H]+	0.0897032	0.25746			TRUE
EX-HR2	C22H57N1O8P2S6	10	717.188	718.196	[Actual + H]+	0.128488	0.246266			TRUE
EX-HR2	C19H48N3O17P1S3	5	717.188	718.196	[Actual + H]+	0.158663	0.212684			TRUE
EX-HR2	C32H32N9O7P1S1	25	717.188	718.196	[Actual + H]+	0.220887	0.358205			TRUE
EX-HR2	C29H41N3O12P2S1	16	717.189	718.196	[Actual + H]+	-0.22099	0.324624			TRUE
EX-HR2	C32H50N1O3P3S4	21	717.189	718.196	[Actual + H]+	-0.251165	0.358205			TRUE
EX-HR2	C34H47N3P4S3	25	717.188	718.196	[Actual + H]+	0.276474	0.380593			TRUE
EX-HR2	C33H45N3O3P6	22	717.189	718.196	[Actual + H]+	-0.28995	0.369399			TRUE
EX-HR2	C31H38N5O9P3	20	717.188	718.196	[Actual + H]+	0.306649	0.347011			TRUE
EX-HR2	C30H35N7O10S2	21	717.189	718.196	[Actual + H]+	-0.306751	0.335817			TRUE
EX-HR2	C33H52N1P1S7	24	717.188	718.196	[Actual + H]+	0.315259	0.369399			TRUE
EX-HR2	C33H44N5O1P1S5	26	717.189	718.196	[Actual + H]+	-0.336926	0.369399			TRUE
EX-HR2	C30H43N3O9S4	19	717.188	718.195	[Actual + H]+	0.345434	0.335817			TRUE
EX-HR2	C17H51N1O20S4	1	717.189	718.196	[Actual + H]+	-0.368975	0.190297			TRUE
EX-HR2	C34H39N7O1P4S1	27	717.189	718.196	[Actual + H]+	-0.375711	0.380593			TRUE
EX-HR2	C18H46N3O20P3	2	717.189	718.196	[Actual + H]+	-0.40776	0.20149			TRUE
EX-HR2	C21H55N1O11P4S3	7	717.189	718.196	[Actual + H]+	-0.437935	0.235072			TRUE
EX-HR2	C26H40N1O20P1	9	717.188	718.195	[Actual + H]+	0.461371	0.291042			TRUE
EX-HR2	C42H33N5O1P2S1	34	717.188	718.195	[Actual + H]+	0.49342	0.470144			TRUE
EX-HR2	C19H40N7O18P1S1	7	717.189	718.196	[Actual + H]+	-0.493522	0.212684			TRUE
EX-HR2	C25H59N1O2P8S2	13	717.189	718.196	[Actual + H]+	-0.506896	0.279848			TRUE
EX-HR2	C22H49N5O9P2S4	12	717.189	718.196	[Actual + H]+	-0.523697	0.246266			TRUE
EX-HR2	C26H43N9O3P4S2	20	717.188	718.195	[Actual + H]+	0.53158	0.291042			TRUE
EX-HR2	C25H58N3P3S7	17	717.189	718.196	[Actual + H]+	-0.553872	0.279848			TRUE
EX-HR2	C38H39N1O7S3	26	717.189	718.196	[Actual + H]+	-0.561858	0.425369			TRUE
EX-HR2	C23H44N7O9P5	13	717.189	718.196	[Actual + H]+	-0.562482	0.25746			TRUE
EX-HR2	C25H48N7O3P1S6	19	717.188	718.195	[Actual + H]+	0.570365	0.279848			TRUE
EX-HR2	C41H39N1O3P4	29	717.188	718.195	[Actual + H]+	0.579181	0.458951			TRUE
EX-HR2	C26H53N5P6S3	18	717.189	718.196	[Actual + H]+	-0.592657	0.291042			TRUE
EX-HR2	C22H39N9O12S3	14	717.188	718.195	[Actual + H]+	0.60054	0.246266			TRUE
Pep1000	C23H43N9O7S5	0	717.189	718.196	[Actual + H]+	-0.609459	0.25746		R1C4M1	TRUE
EX-HR2	C23H43N9O7S5	17	717.189	718.196	[Actual + H]+	-0.609459	0.25746			TRUE
EX-HR2	C25H49N5O5P6S1	15	717.188	718.195	[Actual + H]+	0.617342	0.279848			TRUE
EX-HR2	C37H35N1O12S1	23	717.188	718.195	[Actual + H]+	0.648141	0.414175			TRUE
EX-HR2	C24H54N3O5P3S5	14	717.188	718.195	[Actual + H]+	0.656127	0.268654			TRUE
EX-HR2	C21H45N5O14P2S2	9	717.188	718.195	[Actual + H]+	0.686302	0.235072			TRUE
EX-HR2	C40H28N7O5P1	32	717.189	718.196	[Actual + H]+	-0.686404	0.447757			TRUE
EX-HR2	C23H59N1O5S9	13	717.188	718.195	[Actual + H]+	0.694912	0.25746			TRUE
EX-HR2	C27H44N1O15P1S2	12	717.189	718.196	[Actual + H]+	-0.748628	0.302236			TRUE
EX-HR2	C20H51N1O16P4S1	4	717.188	718.195	[Actual + H]+	0.772064	0.223878			TRUE
EX-HR2	C31H48N1O6P5S1	18	717.189	718.196	[Actual + H]+	-0.817588	0.347011			TRUE
EX-HR2	C31H47N3O4S6	22	717.189	718.196	[Actual + H]+	-0.864565	0.347011			TRUE
EX-HR2	C32H40N5O6P1S3	23	717.188	718.195	[Actual + H]+	0.873073	0.358205			TRUE
EX-HR2	C29H31N7O15	18	717.188	718.195	[Actual + H]+	0.903248	0.324624			TRUE
EX-HR2	C32H42N5O4P3S2	23	717.189	718.196	[Actual + H]+	-0.90335	0.358205			TRUE
EX-HR2	C48H32N1O2P1S1	37	717.189	718.196	[Actual + H]+	-0.941511	0.537308			TRUE
EX-HR2	C31H46N1O8P3S2	18	717.188	718.195	[Actual + H]+	0.958834	0.347011			TRUE
EX-HR2	C33H36N9O2P1S3	28	717.189	718.196	[Actual + H]+	-0.989112	0.369399			TRUE
EX-HR2	C20H53N1O14P6	4	717.189	718.196	[Actual + H]+	-1.00436	0.223878			TRUE
EX-HR2	C20H52N3O12P1S5	8	717.189	718.196	[Actual + H]+	-1.05134	0.223878			TRUE
EX-HR2	C23H61N1O3P2S8	13	717.189	718.197	[Actual + H]+	-1.08151	0.25746			TRUE
EX-HR2	C21H47N5O12P4S1	9	717.189	718.197	[Actual + H]+	-1.09012	0.235072			TRUE
EX-HR2	C27H45N9P2S5	23	717.188	718.195	[Actual + H]+	1.098	0.302236			TRUE
EX-HR2	C24H56N3O3P5S4	14	717.189	718.197	[Actual + H]+	-1.1203	0.268654			TRUE
EX-HR2	C37H37N1O10P2	23	717.189	718.197	[Actual + H]+	-1.12828	0.414175			TRUE
EX-HR2	C27H46N7O2P7	19	717.188	718.195	[Actual + H]+	1.14498	0.302236			TRUE
EX-HR2	C42H41N1P2S3	32	717.188	718.195	[Actual + H]+	1.1456	0.470144			TRUE
EX-HR2	C25H51N5O3P8	15	717.189	718.197	[Actual + H]+	-1.15908	0.279848			TRUE
EX-HR2	C24H55N5O1S9	18	717.189	718.197	[Actual + H]+	-1.16727	0.268654			TRUE
EX-HR2	C39H32N3O9P1	27	717.188	718.195	[Actual + H]+	1.17578	0.436563			TRUE
EX-HR2	C22H41N9O10P2S2	14	717.189	718.197	[Actual + H]+	-1.17588	0.246266			TRUE
EX-HR2	C25H50N7O1P3S5	19	717.189	718.197	[Actual + H]+	-1.20606	0.279848			TRUE
EX-HR2	C23H42N7O11P3S1	13	717.188	718.195	[Actual + H]+	1.21394	0.25746			TRUE
EX-HR2	C38H31N5O8S1	28	717.189	718.197	[Actual + H]+	-1.21404	0.425369			TRUE
EX-HR2	C25H56N3O2P1S8	17	717.188	718.195	[Actual + H]+	1.22255	0.279848			TRUE
EX-HR2	C26H45N9O1P6S1	20	717.189	718.197	[Actual + H]+	-1.24484	0.291042			TRUE
EX-HR2	C22H47N5O11S5	12	717.188	718.195	[Actual + H]+	1.25273	0.246266			TRUE
EX-HR2	C25H57N1O4P6S3	13	717.188	718.195	[Actual + H]+	1.26953	0.279848			TRUE
EX-HR2	C22H48N3O13P5	8	717.188	718.195	[Actual + H]+	1.2997	0.246266			TRUE
EX-HR2	C21H53N1O13P2S4	7	717.188	718.195	[Actual + H]+	1.33849	0.235072			TRUE
EX-HR2	C50H27N3O1S1	41	717.187	718.195	[Actual + H]+	1.36255	0.559696			TRUE
EX-HR2	C34H37N7O3P2S2	27	717.187	718.195	[Actual + H]+	1.40071	0.380593			TRUE
EX-HR2	C27H36N5O16P1	14	717.189	718.197	[Actual + H]+	-1.40081	0.302236			TRUE
EX-HR2	C30H45N3O7P2S3	19	717.189	718.197	[Actual + H]+	-1.43099	0.335817			TRUE
EX-HR2	C33H43N3O5P4S1	22	717.187	718.195	[Actual + H]+	1.48647	0.369399			TRUE
EX-HR2	C31H39N7O5S4	24	717.19	718.197	[Actual + H]+	-1.51675	0.347011			TRUE
EX-HR2	C32H48N1O5P1S5	21	717.187	718.195	[Actual + H]+	1.52526	0.358205			TRUE
EX-HR2	C29H39N3O14S2	16	717.187	718.195	[Actual + H]+	1.55543	0.324624			TRUE
EX-HR2	C32H34N9O5P3	25	717.19	718.197	[Actual + H]+	-1.55554	0.358205			TRUE
EX-HR2	C42H23N9O4	36	717.187	718.195	[Actual + H]+	1.61766	0.470144			TRUE
EX-HR2	C19H50N3O15P3S2	5	717.19	718.197	[Actual + H]+	-1.61776	0.212684			TRUE
EX-HR2	C22H59N1O6P4S5	10	717.19	718.197	[Actual + H]+	-1.64793	0.246266			TRUE
EX-HR2	C23H54N3O6P7S1	11	717.19	718.197	[Actual + H]+	-1.68672	0.25746			TRUE
EX-HR2	C20H44N7O13P1S3	10	717.19	718.197	[Actual + H]+	-1.70352	0.223878			TRUE
EX-HR2	C23H53N5O4P2S6	15	717.19	718.197	[Actual + H]+	-1.7337	0.25746			TRUE
EX-HR2	C25H39N9O8P4	17	717.187	718.194	[Actual + H]+	1.74158	0.279848			TRUE
EX-HR2	C39H43N1O2S5	29	717.19	718.197	[Actual + H]+	-1.77186	0.436563			TRUE
EX-HR2	C24H48N7O4P5S2	16	717.19	718.197	[Actual + H]+	-1.77248	0.268654			TRUE
EX-HR2	C24H44N7O8P1S4	16	717.187	718.194	[Actual + H]+	1.78036	0.268654			TRUE
EX-HR2	C27H54N3O1P7S2	17	717.187	718.194	[Actual + H]+	1.79717	0.302236			TRUE
EX-HR2	C21H35N9O17S1	11	717.187	718.194	[Actual + H]+	1.81054	0.235072			TRUE
EX-HR2	C40H38N3O2P3S1	30	717.19	718.197	[Actual + H]+	-1.81064	0.447757			TRUE
EX-HR2	C24H47N9O2S7	20	717.19	718.197	[Actual + H]+	-1.81946	0.268654			TRUE
EX-HR2	C26H59N1O1P4S6	16	717.187	718.194	[Actual + H]+	1.83595	0.291042			TRUE
EX-HR2	C23H50N3O10P3S3	11	717.187	718.194	[Actual + H]+	1.86613	0.25746			TRUE
EX-HR2	C20H41N5O19P2	6	717.187	718.194	[Actual + H]+	1.8963	0.223878			TRUE
EX-HR2	C41H32N7P1S2	35	717.19	718.197	[Actual + H]+	-1.8964	0.458951			TRUE
EX-HR2	C22H55N1O10S7	10	717.187	718.194	[Actual + H]+	1.90491	0.246266			TRUE
EX-HR2	C36H34N9P3S1	31	717.187	718.194	[Actual + H]+	1.92835	0.402981			TRUE
EX-HR2	C25H39N3O19S1	10	717.19	718.197	[Actual + H]+	-1.92845	0.279848			TRUE
EX-HR2	C28H48N1O10P1S4	15	717.19	718.197	[Actual + H]+	-1.95863	0.31343			TRUE
EX-HR2	C35H39N7S5	30	717.187	718.194	[Actual + H]+	1.96714	0.391787			TRUE
EX-HR2	C29H43N3O10P4	16	717.19	718.197	[Actual + H]+	-1.99741	0.324624			TRUE
EX-HR2	C35H40N5O2P5	26	717.187	718.194	[Actual + H]+	2.01411	0.391787			TRUE
EX-HR2	C32H52N1O1P5S3	21	717.19	718.197	[Actual + H]+	-2.02759	0.358205			TRUE
EX-HR2	C34H45N3O2P2S4	25	717.187	718.194	[Actual + H]+	2.0529	0.380593			TRUE
EX-HR2	C31H36N5O11P1S1	20	717.187	718.194	[Actual + H]+	2.08307	0.347011			TRUE
EX-HR2	C30H37N7O8P2S1	21	717.19	718.197	[Actual + H]+	-2.08317	0.335817			TRUE
EX-HR2	C46H27N3O6	35	717.19	718.197	[Actual + H]+	-2.12133	0.51492			TRUE
EX-HR2	C30H42N1O13P3	15	717.187	718.194	[Actual + H]+	2.16883	0.335817			TRUE
EX-HR2	C21H57N1O9P6S2	7	717.19	718.197	[Actual + H]+	-2.21436	0.235072			TRUE
EX-HR2	C18H47N5O16S4	6	717.19	718.197	[Actual + H]+	-2.23116	0.20149			TRUE
EX-HR2	C21H56N3O7P1S7	11	717.19	718.197	[Actual + H]+	-2.26133	0.235072			TRUE
EX-HR2	C42H31N5O3S2	34	717.187	718.194	[Actual + H]+	2.26984	0.470144			TRUE
EX-HR2	C19H42N7O16P3	7	717.19	718.197	[Actual + H]+	-2.26994	0.212684			TRUE
EX-HR2	C22H51N5O7P4S3	12	717.19	718.197	[Actual + H]+	-2.30012	0.246266			TRUE
EX-HR2	C26H41N9O5P2S3	20	717.187	718.194	[Actual + H]+	2.308	0.291042			TRUE
EX-HR2	C38H41N1O5P2S2	26	717.19	718.197	[Actual + H]+	-2.33828	0.425369			TRUE
EX-HR2	C41H37N1O5P2S1	29	717.187	718.194	[Actual + H]+	2.3556	0.458951			TRUE
EX-HR2	C23H45N9O5P2S4	17	717.19	718.197	[Actual + H]+	-2.38588	0.25746			TRUE
EX-HR2	C25H47N5O7P4S2	15	717.187	718.194	[Actual + H]+	2.39376	0.279848			TRUE
EX-HR2	C39H35N5O3S3	31	717.19	718.197	[Actual + H]+	-2.42404	0.436563			TRUE
EX-HR2	C24H52N3O7P1S6	14	717.187	718.194	[Actual + H]+	2.43255	0.268654			TRUE
EX-HR2	C21H43N5O16S3	9	717.187	718.194	[Actual + H]+	2.46272	0.235072			TRUE
EX-HR2	C24H53N1O9P6S1	10	717.187	718.194	[Actual + H]+	2.47953	0.268654			TRUE
EX-HR2	C27H46N1O13P3S1	12	717.19	718.198	[Actual + H]+	-2.52505	0.302236			TRUE
EX-HR2	C20H49N1O18P2S2	4	717.187	718.194	[Actual + H]+	2.54849	0.223878			TRUE
EX-HR2	C31H50N1O4P7	18	717.19	718.198	[Actual + H]+	-2.59401	0.347011			TRUE
EX-HR2	C33H33N7O8P2	24	717.187	718.194	[Actual + H]+	2.61071	0.369399			TRUE
EX-HR2	C28H40N5O11P1S2	17	717.19	718.198	[Actual + H]+	-2.61081	0.31343			TRUE
EX-HR2	C31H49N3O2P2S5	22	717.19	718.198	[Actual + H]+	-2.64099	0.347011			TRUE
EX-HR2	C19H57N7O1P2S8	14	717.187	718.194	[Actual + H]+	2.65748	0.212684			TRUE
EX-HR2	C35H48N1O1P5S2	24	717.187	718.194	[Actual + H]+	2.6663	0.391787			TRUE
EX-HR2	C32H44N5O2P5S1	23	717.19	718.198	[Actual + H]+	-2.67977	0.358205			TRUE
EX-HR2	C16H48N9O10P1S5	9	717.187	718.194	[Actual + H]+	2.68766	0.179103			TRUE
EX-HR2	C48H34N1P3	37	717.19	718.198	[Actual + H]+	-2.71793	0.537308			TRUE
EX-HR2	C32H43N7S6	27	717.19	718.198	[Actual + H]+	-2.72675	0.358205			TRUE
EX-HR2	C31H44N1O10P1S3	18	717.186	718.194	[Actual + H]+	2.73526	0.347011			TRUE
EX-HR2	C28H35N3O19	13	717.186	718.194	[Actual + H]+	2.76543	0.31343			TRUE
EX-HR2	C33H38N9P3S2	28	717.19	718.198	[Actual + H]+	-2.76553	0.369399			TRUE
EX-HR2	C44H28N7P1S1	38	717.186	718.194	[Actual + H]+	2.79748	0.492532			TRUE
EX-HR2	C17H45N5O19P2S1	3	717.19	718.198	[Actual + H]+	-2.79758	0.190297			TRUE
EX-HR2	C20H54N3O10P3S4	8	717.19	718.198	[Actual + H]+	-2.82776	0.223878			TRUE
EX-HR2	C33H35N1O17	17	717.19	718.198	[Actual + H]+	-2.83574	0.369399			TRUE
EX-HR2	C23H63N1O1P4S7	13	717.191	718.198	[Actual + H]+	-2.85793	0.25746			TRUE
EX-HR2	C21H49N5O10P6	9	717.191	718.198	[Actual + H]+	-2.86654	0.235072			TRUE
EX-HR2	C27H43N9O2S6	23	717.186	718.194	[Actual + H]+	2.87443	0.302236			TRUE
EX-HR2	C43H34N3O2P3	33	717.186	718.194	[Actual + H]+	2.88324	0.481338			TRUE
EX-HR2	C18H39N9O17S2	8	717.191	718.198	[Actual + H]+	-2.88334	0.20149			TRUE
EX-HR2	C24H58N3O1P7S3	14	717.191	718.198	[Actual + H]+	-2.89672	0.268654			TRUE
EX-HR2	C21H48N7O8P1S5	13	717.191	718.198	[Actual + H]+	-2.91352	0.235072			TRUE
EX-HR2	C27H44N7O4P5S1	19	717.186	718.194	[Actual + H]+	2.9214	0.302236			TRUE
EX-HR2	C42H39N1O2S4	32	717.186	718.194	[Actual + H]+	2.92203	0.470144			TRUE
EX-HR2	C22H43N9O8P4S1	14	717.191	718.198	[Actual + H]+	-2.9523	0.246266			TRUE
EX-HR2	C26H49N5O4P2S5	18	717.186	718.194	[Actual + H]+	2.96019	0.291042			TRUE
EX-HR2	C23H40N7O13P1S2	13	717.186	718.194	[Actual + H]+	2.99036	0.25746			TRUE
EX-HR2	C38H33N5O6P2	28	717.191	718.198	[Actual + H]+	-2.99047	0.425369			TRUE
EX-HR2	C26H50N3O6P7	14	717.186	718.194	[Actual + H]+	3.00716	0.291042			TRUE
EX-HR2	C25H55N1O6P4S4	13	717.186	718.194	[Actual + H]+	3.04595	0.279848			TRUE
EX-HR2	C22H46N3O15P3S1	8	717.186	718.194	[Actual + H]+	3.07612	0.246266			TRUE
EX-HR2	C39H27N9O4S1	33	717.191	718.198	[Actual + H]+	-3.07623	0.436563			TRUE
EX-HR2	C21H51N1O15S5	7	717.186	718.194	[Actual + H]+	3.11491	0.235072			TRUE
EX-HR2	C26H43N3O14S3	13	717.191	718.198	[Actual + H]+	-3.13845	0.291042			TRUE
EX-HR2	C29H52N1O5P1S6	18	717.191	718.198	[Actual + H]+	-3.16863	0.324624			TRUE
EX-HR2	C34H35N7O5S3	27	717.186	718.193	[Actual + H]+	3.17713	0.380593			TRUE
EX-HR2	C30H47N3O5P4S2	19	717.191	718.198	[Actual + H]+	-3.20741	0.335817			TRUE
EX-HR2	C33H41N3O7P2S2	22	717.186	718.193	[Actual + H]+	3.2629	0.369399			TRUE
EX-HR2	C28H32N9O12P1	19	717.191	718.198	[Actual + H]+	-3.263	0.31343			TRUE
EX-HR2	C31H41N7O3P2S3	24	717.191	718.198	[Actual + H]+	-3.29317	0.347011			TRUE
EX-HR2	C17H51N7O9P4S3	8	717.186	718.193	[Actual + H]+	3.30106	0.190297			TRUE
EX-HR2	C47H31N3O1S2	38	717.191	718.198	[Actual + H]+	-3.33133	0.526114			TRUE
EX-HR2	C19H52N3O13P5S1	5	717.191	718.198	[Actual + H]+	-3.39418	0.212684			TRUE
EX-HR2	C22H61N1O4P6S4	10	717.191	718.198	[Actual + H]+	-3.42436	0.246266			TRUE
EX-HR2	C19H51N5O11S6	9	717.191	718.198	[Actual + H]+	-3.44116	0.212684			TRUE
EX-HR2	C29H41N9O1P6	23	717.186	718.193	[Actual + H]+	3.44904	0.324624			TRUE
EX-HR2	C22H60N3O2P1S9	14	717.191	718.198	[Actual + H]+	-3.47133	0.246266			TRUE
EX-HR2	C41H27N5O8	31	717.186	718.193	[Actual + H]+	3.47984	0.458951			TRUE
EX-HR2	C20H46N7O11P3S2	10	717.191	718.198	[Actual + H]+	-3.47994	0.223878			TRUE
EX-HR2	C28H46N7O1P3S4	22	717.186	718.193	[Actual + H]+	3.48783	0.31343			TRUE
EX-HR2	C25H37N9O10P2S1	17	717.186	718.193	[Actual + H]+	3.518	0.279848			TRUE
EX-HR2	C36H36N3O9P1S1	24	717.191	718.198	[Actual + H]+	-3.5181	0.402981			TRUE
EX-HR2	C27H51N5O1S8	21	717.186	718.193	[Actual + H]+	3.52661	0.302236			TRUE
EX-HR2	C39H45N1P2S4	29	717.191	718.198	[Actual + H]+	-3.54828	0.436563			TRUE
EX-HR2	C24H50N7O2P7S1	16	717.191	718.198	[Actual + H]+	-3.5489	0.268654			TRUE
EX-HR2	C27H52N3O3P5S3	17	717.186	718.193	[Actual + H]+	3.57359	0.302236			TRUE
EX-HR2	C40H40N3P5	30	717.191	718.198	[Actual + H]+	-3.58706	0.447757			TRUE
EX-HR2	C24H49N9P2S6	20	717.191	718.198	[Actual + H]+	-3.59588	0.268654			TRUE
EX-HR2	C24H43N5O12P4	12	717.186	718.193	[Actual + H]+	3.60376	0.268654			TRUE
EX-HR2	C26H57N1O3P2S7	16	717.186	718.193	[Actual + H]+	3.61237	0.291042			TRUE
EX-HR2	C23H48N3O12P1S4	11	717.186	718.193	[Actual + H]+	3.64255	0.25746			TRUE
EX-HR2	C20H39N5O21S1	6	717.186	718.193	[Actual + H]+	3.67272	0.223878			TRUE
EX-HR2	C36H32N9O2P1S2	31	717.186	718.193	[Actual + H]+	3.70477	0.402981			TRUE
EX-HR2	C25H41N3O17P2	10	717.191	718.198	[Actual + H]+	-3.70487	0.279848			TRUE
EX-HR2	C28H50N1O8P3S3	15	717.191	718.198	[Actual + H]+	-3.73505	0.31343			TRUE
EX-HR2	C51H28N1O2P1	40	717.186	718.193	[Actual + H]+	3.75237	0.57089			TRUE
EX-HR2	C35H38N5O4P3S1	26	717.186	718.193	[Actual + H]+	3.79053	0.391787			TRUE
EX-HR2	C26H35N7O15S1	15	717.191	718.198	[Actual + H]+	-3.79064	0.291042			TRUE
EX-HR2	C29H44N5O6P1S4	20	717.191	718.198	[Actual + H]+	-3.82081	0.324624			TRUE
EX-HR2	C19H48N9O6P5S2	12	717.186	718.193	[Actual + H]+	3.82869	0.212684			TRUE
EX-HR2	C34H43N3O4S5	25	717.186	718.193	[Actual + H]+	3.82932	0.380593			TRUE
EX-HR2	C30H39N7O6P4	21	717.191	718.199	[Actual + H]+	-3.8596	0.335817			TRUE
EX-HR2	C18H53N7O6P2S6	11	717.186	718.193	[Actual + H]+	3.86748	0.20149			TRUE
EX-HR2	C34H44N1O6P5	21	717.186	718.193	[Actual + H]+	3.8763	0.380593			TRUE
EX-HR2	C15H44N9O15P1S3	6	717.186	718.193	[Actual + H]+	3.89765	0.167909			TRUE
EX-HR2	C30H40N1O15P1S1	15	717.186	718.193	[Actual + H]+	3.94526	0.335817			TRUE
EX-HR2	C47H23N7O2	40	717.191	718.199	[Actual + H]+	-3.98352	0.526114			TRUE
EX-HR2	C18H49N5O14P2S3	6	717.191	718.199	[Actual + H]+	-4.00758	0.20149			TRUE
EX-HR2	C21H58N3O5P3S6	11	717.191	718.199	[Actual + H]+	-4.03776	0.235072			TRUE
EX-HR2	C34H39N1O12S2	20	717.191	718.199	[Actual + H]+	-4.04574	0.380593			TRUE
EX-HR2	C22H53N5O5P6S2	12	717.191	718.199	[Actual + H]+	-4.07654	0.246266			TRUE
EX-HR2	C26H39N9O7S4	20	717.186	718.193	[Actual + H]+	4.08443	0.291042			TRUE
EX-HR2	C19H43N9O12S4	11	717.191	718.199	[Actual + H]+	-4.09334	0.212684			TRUE
EX-HR2	C29H49N5P6S2	21	717.186	718.193	[Actual + H]+	4.10123	0.324624			TRUE
EX-HR2	C38H43N1O3P4S1	26	717.191	718.199	[Actual + H]+	-4.1147	0.425369			TRUE
EX-HR2	C22H52N7O3P1S7	16	717.191	718.199	[Actual + H]+	-4.12352	0.246266			TRUE
EX-HR2	C41H35N1O7S2	29	717.185	718.193	[Actual + H]+	4.13203	0.458951			TRUE
EX-HR2	C28H54N3P3S6	20	717.185	718.193	[Actual + H]+	4.14001	0.31343			TRUE
EX-HR2	C23H47N9O3P4S3	17	717.191	718.199	[Actual + H]+	-4.1623	0.25746			TRUE
EX-HR2	C25H45N5O9P2S3	15	717.185	718.193	[Actual + H]+	4.17019	0.279848			TRUE
EX-HR2	C27H59N1S10	19	717.185	718.193	[Actual + H]+	4.1788	0.302236			TRUE
EX-HR2	C28H55N1O2P8S1	16	717.185	718.193	[Actual + H]+	4.18699	0.31343			TRUE
EX-HR2	C22H36N7O18P1	10	717.185	718.193	[Actual + H]+	4.20036	0.246266			TRUE
EX-HR2	C39H37N5O1P2S2	31	717.191	718.199	[Actual + H]+	-4.20046	0.436563			TRUE
EX-HR2	C23H44N1O20P1S1	6	717.192	718.199	[Actual + H]+	-4.23251	0.25746			TRUE
EX-HR2	C24H51N1O11P4S2	10	717.185	718.193	[Actual + H]+	4.25595	0.268654			TRUE
EX-HR2	C27H48N1O11P5	12	717.192	718.199	[Actual + H]+	-4.30147	0.302236			TRUE
EX-HR2	C37H35N7O1P4	30	717.185	718.193	[Actual + H]+	4.31817	0.414175			TRUE
EX-HR2	C20H47N1O20S3	4	717.185	718.193	[Actual + H]+	4.32491	0.223878			TRUE
EX-HR2	C27H47N3O9S5	16	717.192	718.199	[Actual + H]+	-4.34845	0.302236			TRUE
EX-HR2	C36H40N5O1P1S4	29	717.185	718.193	[Actual + H]+	4.35696	0.402981			TRUE
EX-HR2	C30H56N1P1S8	21	717.192	718.199	[Actual + H]+	-4.37863	0.335817			TRUE
EX-HR2	C33H31N7O10S1	24	717.185	718.193	[Actual + H]+	4.38713	0.369399			TRUE
EX-HR2	C28H42N5O9P3S1	17	717.192	718.199	[Actual + H]+	-4.38724	0.31343			TRUE
EX-HR2	C20H50N9O3P3S5	15	717.185	718.193	[Actual + H]+	4.39512	0.223878			TRUE
EX-HR2	C31H51N3P4S4	22	717.192	718.199	[Actual + H]+	-4.41741	0.347011			TRUE
EX-HR2	C44H32N1O7P1	31	717.192	718.199	[Actual + H]+	-4.4254	0.492532			TRUE
EX-HR2	C19H55N7O3S9	14	717.185	718.193	[Actual + H]+	4.4339	0.212684			TRUE
EX-HR2	C35H46N1O3P3S3	24	717.185	718.193	[Actual + H]+	4.44272	0.391787			TRUE
EX-HR2	C32H46N5P7	23	717.192	718.199	[Actual + H]+	-4.4562	0.358205			TRUE
EX-HR2	C32H37N3O12P2	19	717.185	718.193	[Actual + H]+	4.47289	0.358205			TRUE
EX-HR2	C29H36N9O7P1S2	22	717.192	718.199	[Actual + H]+	-4.473	0.324624			TRUE
EX-HR2	C16H47N7O14P4S1	5	717.185	718.192	[Actual + H]+	4.51106	0.179103			TRUE
EX-HR2	C17H47N5O17P4	3	717.192	718.199	[Actual + H]+	-4.57401	0.190297			TRUE
EX-HR2	C20H56N3O8P5S3	8	717.192	718.199	[Actual + H]+	-4.60418	0.223878			TRUE
EX-HR2	C20H55N5O6S8	12	717.192	718.199	[Actual + H]+	-4.65116	0.223878			TRUE
EX-HR2	C43H32N3O4P1S1	33	717.185	718.192	[Actual + H]+	4.65967	0.481338			TRUE
EX-HR2	C18H41N9O15P2S1	8	717.192	718.199	[Actual + H]+	-4.65977	0.20149			TRUE
EX-HR2	C21H50N7O6P3S4	13	717.192	718.199	[Actual + H]+	-4.68994	0.235072			TRUE
EX-HR2	C27H42N7O6P3S2	19	717.185	718.192	[Actual + H]+	4.69783	0.302236			TRUE
EX-HR2	C34H31N5O13	22	717.192	718.199	[Actual + H]+	-4.69793	0.380593			TRUE
EX-HR2	C37H40N3O4P1S3	27	717.192	718.199	[Actual + H]+	-4.7281	0.414175			TRUE
EX-HR2	C22H45N9O6P6	14	717.192	718.199	[Actual + H]+	-4.72873	0.246266			TRUE
EX-HR2	C26H47N5O6S6	18	717.185	718.192	[Actual + H]+	4.73661	0.291042			TRUE
EX-HR2	C26H48N3O8P5S1	14	717.185	718.192	[Actual + H]+	4.78359	0.291042			TRUE
EX-HR2	C25H53N1O8P2S5	13	717.185	718.192	[Actual + H]+	4.82237	0.279848			TRUE
EX-HR2	C22H44N3O17P1S2	8	717.185	718.192	[Actual + H]+	4.85255	0.246266			TRUE
EX-HR2	C39H29N9O2P2	33	717.192	718.199	[Actual + H]+	-4.85265	0.436563			TRUE
EX-HR2	C35H28N9O7P1	28	717.185	718.192	[Actual + H]+	4.91477	0.391787			TRUE
EX-HR2	C26H45N3O12P2S2	13	717.192	718.199	[Actual + H]+	-4.91487	0.291042			TRUE
EX-HR2	C29H54N1O3P3S5	18	717.192	718.199	[Actual + H]+	-4.94505	0.324624			TRUE
EX-HR2	C21H52N9P1S8	18	717.185	718.192	[Actual + H]+	4.96154	0.235072			TRUE
EX-HR2	C37H43N3P4S2	28	717.185	718.192	[Actual + H]+	4.97036	0.414175			TRUE
EX-HR2	C30H49N3O3P6S1	19	717.192	718.199	[Actual + H]+	-4.98383	0.335817			TRUE
EX-HR2	C27H39N7O10S3	18	717.192	718.199	[Actual + H]+	-5.00064	0.302236			TRUE
>38
KEGG	C5H9N1O2	0	115.063	116.071	[Actual + H]+	7.51318	0.0559696	C16435	Proline	TRUE
KEGG	C5H9N1O2	0	115.063	116.071	[Actual + H]+	7.51318	0.0559696	C00763	D-Proline	TRUE
KEGG	C5H9N1O2	0	115.063	116.071	[Actual + H]+	7.51318	0.0559696	C00148	L-Proline; 2-Pyrrolidinecarboxylic acid	TRUE
KEGG	C5H9N1O2	0	115.063	116.071	[Actual + H]+	7.51318	0.0559696	C18170	3-Acetamidopropanal	TRUE
KNApSAcK	C5H9N1O2	0	115.063	116.071	[Actual + H]+	7.51318	0.0559696	C00054452	4-Amino-2-methylenebutanoic acid	TRUE
KNApSAcK	C5H9N1O2	0	115.063	116.071	[Actual + H]+	7.51318	0.0559696	C00001388	L-Proline;L-Pro	TRUE
Pep1000	C5H9N1O2	0	115.063	116.071	[Actual + H]+	7.51318	0.0559696		P1	TRUE
HMDB	C5H9N1O2	0	115.063	116.071	[Actual + H]+	7.51318	0.0559696	HMDB0000162	L-Proline	TRUE
HMDB	C5H9N1O2	0	115.063	116.071	[Actual + H]+	7.51318	0.0559696	HMDB0003411	D-Proline	TRUE
HMDB	C5H9N1O2	0	115.063	116.071	[Actual + H]+	7.51318	0.0559696	HMDB0012880	Acetamidopropanal	TRUE
HMDB	C5H9N1O2	0	115.063	116.071	[Actual + H]+	7.51318	0.0559696	HMDB0030409	4-Amino-2-methylenebutanoic acid	TRUE
HMDB	C5H9N1O2	0	115.063	116.071	[Actual + H]+	7.51318	0.0559696	HMDB0034208	Pterolactam	TRUE
HMDB	C5H9N1O2	0	115.063	116.071	[Actual + H]+	7.51318	0.0559696	HMDB0246731	5-(Hydroxymethyl)pyrrolidin-2-one	TRUE
HMDB	C5H9N1O2	0	115.063	116.071	[Actual + H]+	7.51318	0.0559696	HMDB0246801	5-Hydroxy-1-methylpyrrolidin-2-one	TRUE
HMDB	C5H9N1O2	0	115.063	116.071	[Actual + H]+	7.51318	0.0559696	HMDB0251510	DL-Allylglycine	TRUE
HMDB	C5H9N1O2	0	115.063	116.071	[Actual + H]+	7.51318	0.0559696	HMDB0251528	DL-Proline	TRUE
HMDB	C5H9N1O2	0	115.063	116.071	[Actual + H]+	7.51318	0.0559696	HMDB0254987	N-(2-Hydroxyethyl)acrylamide	TRUE
HMDB	C5H9N1O2	0	115.063	116.071	[Actual + H]+	7.51318	0.0559696	HMDB0255080	N-Allylglycine	TRUE
>39
EX-HR2	C24H21N10O2P1S1	23	544.131	545.138	[Actual + H]+	-0.0563571	0.268654			TRUE
EX-HR2	C23H27N6O4P3	18	544.131	545.138	[Actual + H]+	0.0566301	0.25746			TRUE
EX-HR2	C22H32N4O4S4	17	544.131	545.138	[Actual + H]+	0.107728	0.246266			TRUE
EX-HR2	C21H38O6P2S3	12	544.131	545.138	[Actual + H]+	0.220715	0.235072			TRUE
EX-HR2	C18H29N2O15P1	7	544.131	545.138	[Actual + H]+	0.260469	0.20149			TRUE
EX-HR2	C31H31O1P3S1	23	544.131	545.138	[Actual + H]+	-0.279462	0.347011			TRUE
EX-HR2	C15H40N6O1S7	13	544.131	545.138	[Actual + H]+	-0.291076	0.167909			TRUE
EX-HR2	C13H26N10O10P2	9	544.131	545.138	[Actual + H]+	-0.302419	0.145521			TRUE
EX-HR2	C16H35N8O1P3S3	14	544.131	545.138	[Actual + H]+	-0.342174	0.179103			TRUE
EX-HR2	C16H32O18S1	3	544.131	545.138	[Actual + H]+	-0.434672	0.179103			TRUE
EX-HR2	C14H28N10O7S3	12	544.13	545.138	[Actual + H]+	0.443819	0.156715			TRUE
EX-HR2	C29H24N2O7S1	21	544.13	545.138	[Actual + H]+	0.506532	0.324624			TRUE
EX-HR2	C16H43N4P3S5	12	544.13	545.138	[Actual + H]+	0.517052	0.179103			TRUE
EX-HR2	C20H36O9P4	9	544.131	545.138	[Actual + H]+	-0.525524	0.223878			TRUE
EX-HR2	C13H34N6O9P2S2	7	544.13	545.138	[Actual + H]+	0.556807	0.145521			TRUE
EX-HR2	C21H30N4O7P2S1	14	544.131	545.138	[Actual + H]+	-0.638511	0.235072			TRUE
EX-HR2	C37H20O5	28	544.131	545.138	[Actual + H]+	-0.688786	0.414175			TRUE
EX-HR2	C22H24N8O5S2	19	544.131	545.138	[Actual + H]+	-0.751498	0.246266			TRUE
EX-HR2	C24H29N6O1P1S3	21	544.13	545.138	[Actual + H]+	0.802869	0.268654			TRUE
EX-HR2	C21H20N8O10	16	544.13	545.138	[Actual + H]+	0.842623	0.235072			TRUE
EX-HR2	C23H35N2O3P3S2	16	544.13	545.137	[Actual + H]+	0.915856	0.25746			TRUE
EX-HR2	C22H40O3S6	15	544.13	545.137	[Actual + H]+	0.966954	0.246266			TRUE
EX-HR2	C11H29N8O13P1S1	5	544.131	545.139	[Actual + H]+	-0.99756	0.123133			TRUE
EX-HR2	C14H38N6O4P2S4	10	544.131	545.139	[Actual + H]+	-1.03731	0.156715			TRUE
EX-HR2	C30H28N2O2S3	24	544.131	545.139	[Actual + H]+	-1.08759	0.335817			TRUE
EX-HR2	C15H32N10O2S5	15	544.131	545.139	[Actual + H]+	-1.1503	0.167909			TRUE
EX-HR2	C31H21N4O4P1	25	544.13	545.137	[Actual + H]+	1.20167	0.347011			TRUE
EX-HR2	C32H17N8P1	30	544.131	545.139	[Actual + H]+	-1.25167	0.358205			TRUE
EX-HR2	C15H31N8O6P3S1	11	544.13	545.137	[Actual + H]+	1.25195	0.167909			TRUE
EX-HR2	C14H36N6O6S5	10	544.13	545.137	[Actual + H]+	1.30305	0.156715			TRUE
EX-HR2	C19H33N2O10P1S2	10	544.131	545.139	[Actual + H]+	-1.33365	0.212684			TRUE
EX-HR2	C22H42O1P2S5	15	544.131	545.139	[Actual + H]+	-1.37341	0.246266			TRUE
EX-HR2	C23H37N2O1P5S1	16	544.131	545.139	[Actual + H]+	-1.4245	0.25746			TRUE
EX-HR2	C25H32N4P4S1	20	544.13	545.137	[Actual + H]+	1.611	0.279848			TRUE
EX-HR2	C24H37N2P1S5	19	544.13	545.137	[Actual + H]+	1.66209	0.268654			TRUE
EX-HR2	C21H28N4O9S2	14	544.13	545.137	[Actual + H]+	1.70185	0.235072			TRUE
EX-HR2	C24H38O2P6	15	544.13	545.137	[Actual + H]+	1.72398	0.268654			TRUE
EX-HR2	C13H36N6O7P4S1	7	544.132	545.139	[Actual + H]+	-1.78355	0.145521			TRUE
EX-HR2	C20H34O11P2S1	9	544.13	545.137	[Actual + H]+	1.81484	0.223878			TRUE
EX-HR2	C29H26N2O5P2	21	544.132	545.139	[Actual + H]+	-1.83383	0.324624			TRUE
EX-HR2	C14H30N10O5P2S2	12	544.132	545.139	[Actual + H]+	-1.89654	0.156715			TRUE
EX-HR2	C30H20N6O3S1	26	544.132	545.139	[Actual + H]+	-1.94682	0.335817			TRUE
EX-HR2	C17H28N10O3P4	15	544.13	545.137	[Actual + H]+	1.94709	0.190297			TRUE
EX-HR2	C16H33N8O3P1S4	14	544.13	545.137	[Actual + H]+	1.99819	0.179103			TRUE
EX-HR2	C17H36O13S3	6	544.132	545.139	[Actual + H]+	-2.02879	0.190297			TRUE
EX-HR2	C13H24N10O12S1	9	544.13	545.137	[Actual + H]+	2.03794	0.145521			TRUE
EX-HR2	C31H29O3P1S2	23	544.13	545.137	[Actual + H]+	2.0609	0.347011			TRUE
EX-HR2	C15H39N4O5P3S3	9	544.13	545.137	[Actual + H]+	2.11117	0.167909			TRUE
EX-HR2	C21H40O4P4S2	12	544.132	545.139	[Actual + H]+	-2.11965	0.235072			TRUE
EX-HR2	C12H30N6O14P2	4	544.13	545.137	[Actual + H]+	2.15093	0.134327			TRUE
EX-HR2	C19H25N6O11P1	12	544.132	545.139	[Actual + H]+	-2.19288	0.212684			TRUE
EX-HR2	C22H34N4O2P2S3	17	544.132	545.139	[Actual + H]+	-2.23263	0.246266			TRUE
EX-HR2	C38H24S2	31	544.132	545.139	[Actual + H]+	-2.28291	0.425369			TRUE
EX-HR2	C23H28N8S4	22	544.132	545.139	[Actual + H]+	-2.34562	0.25746			TRUE
EX-HR2	C24H23N10P3	23	544.132	545.139	[Actual + H]+	-2.39672	0.268654			TRUE
EX-HR2	C23H25N6O6P1S1	18	544.129	545.137	[Actual + H]+	2.39699	0.25746			TRUE
EX-HR2	C22H31N2O8P3	13	544.129	545.137	[Actual + H]+	2.50998	0.246266			TRUE
EX-HR2	C27H29O8P1S1	17	544.132	545.139	[Actual + H]+	-2.52897	0.302236			TRUE
EX-HR2	C21H36O8S4	12	544.129	545.137	[Actual + H]+	2.56108	0.235072			TRUE
EX-HR2	C12H33N8O8P1S3	8	544.132	545.139	[Actual + H]+	-2.59168	0.134327			TRUE
EX-HR2	C18H30N10P2S3	18	544.129	545.137	[Actual + H]+	2.69333	0.20149			TRUE
EX-HR2	C33H26N2P2S1	27	544.129	545.136	[Actual + H]+	2.75604	0.369399			TRUE
EX-HR2	C16H34O16P2	3	544.132	545.139	[Actual + H]+	-2.77503	0.179103			TRUE
EX-HR2	C17H36N6O2P4S2	13	544.129	545.136	[Actual + H]+	2.80631	0.190297			TRUE
EX-HR2	C16H41N4O2P1S6	12	544.129	545.136	[Actual + H]+	2.85741	0.179103			TRUE
EX-HR2	C17H28N4O14S1	8	544.132	545.14	[Actual + H]+	-2.88802	0.190297			TRUE
EX-HR2	C13H32N6O11S3	7	544.129	545.136	[Actual + H]+	2.89717	0.145521			TRUE
EX-HR2	C20H37N2O5P1S4	13	544.132	545.14	[Actual + H]+	-2.92777	0.223878			TRUE
EX-HR2	C21H32N4O5P4	14	544.132	545.14	[Actual + H]+	-2.97887	0.235072			TRUE
EX-HR2	C22H26N8O3P2S1	19	544.132	545.14	[Actual + H]+	-3.09186	0.246266			TRUE
EX-HR2	C25H22N8O3P2	22	544.129	545.136	[Actual + H]+	3.09213	0.279848			TRUE
EX-HR2	C38H16N4O1	33	544.132	545.14	[Actual + H]+	-3.14213	0.425369			TRUE
EX-HR2	C23H33N2O5P1S3	16	544.129	545.136	[Actual + H]+	3.25622	0.25746			TRUE
EX-HR2	C20H24N4O14	11	544.129	545.136	[Actual + H]+	3.29597	0.223878			TRUE
EX-HR2	C11H31N8O11P3	5	544.133	545.14	[Actual + H]+	-3.33792	0.123133			TRUE
EX-HR2	C14H40N6O2P4S3	10	544.133	545.14	[Actual + H]+	-3.37767	0.156715			TRUE
EX-HR2	C30H30N2P2S2	24	544.133	545.14	[Actual + H]+	-3.42795	0.335817			TRUE
EX-HR2	C15H34N10P2S4	15	544.133	545.14	[Actual + H]+	-3.49066	0.167909			TRUE
EX-HR2	C15H29N8O8P1S2	11	544.129	545.136	[Actual + H]+	3.59231	0.167909			TRUE
EX-HR2	C18H40O8S5	9	544.133	545.14	[Actual + H]+	-3.62291	0.20149			TRUE
EX-HR2	C30H25O8P1	20	544.129	545.136	[Actual + H]+	3.65502	0.335817			TRUE
EX-HR2	C17H44N2O1P4S4	11	544.129	545.136	[Actual + H]+	3.66554	0.190297			TRUE
EX-HR2	C19H35N2O8P3S1	10	544.133	545.14	[Actual + H]+	-3.67401	0.212684			TRUE
EX-HR2	C14H35N4O10P3S1	6	544.129	545.136	[Actual + H]+	3.70529	0.156715			TRUE
EX-HR2	C20H29N6O6P1S2	15	544.133	545.14	[Actual + H]+	-3.787	0.223878			TRUE
EX-HR2	C26H24N8S3	25	544.129	545.136	[Actual + H]+	3.83837	0.291042			TRUE
EX-HR2	C41H20S1	34	544.129	545.136	[Actual + H]+	3.90108	0.458951			TRUE
EX-HR2	C25H30N4O2P2S2	20	544.129	545.136	[Actual + H]+	3.95136	0.279848			TRUE
EX-HR2	C24H36O4P4S1	15	544.128	545.136	[Actual + H]+	4.06434	0.268654			TRUE
EX-HR2	C25H24N2O12	15	544.133	545.14	[Actual + H]+	-4.08334	0.279848			TRUE
EX-HR2	C28H33O3P1S3	20	544.133	545.14	[Actual + H]+	-4.12309	0.31343			TRUE
EX-HR2	C20H32O13S2	9	544.128	545.136	[Actual + H]+	4.1552	0.223878			TRUE
EX-HR2	C13H37N8O3P1S5	11	544.133	545.14	[Actual + H]+	-4.1858	0.145521			TRUE
EX-HR2	C14H32N10O3P4S1	12	544.133	545.14	[Actual + H]+	-4.2369	0.156715			TRUE
EX-HR2	C33H16N6O3	29	544.128	545.136	[Actual + H]+	4.23717	0.369399			TRUE
EX-HR2	C30H22N6O1P2	26	544.133	545.14	[Actual + H]+	-4.28718	0.335817			TRUE
EX-HR2	C17H26N10O5P2S1	15	544.128	545.136	[Actual + H]+	4.28745	0.190297			TRUE
EX-HR2	C17H38O11P2S2	6	544.133	545.14	[Actual + H]+	-4.36915	0.190297			TRUE
EX-HR2	C16H32N6O7P4	10	544.128	545.136	[Actual + H]+	4.40044	0.179103			TRUE
EX-HR2	C15H37N4O7P1S4	9	544.128	545.136	[Actual + H]+	4.45153	0.167909			TRUE
EX-HR2	C21H42O2P6S1	12	544.133	545.14	[Actual + H]+	-4.46001	0.235072			TRUE
EX-HR2	C18H32N4O9S3	11	544.133	545.14	[Actual + H]+	-4.48214	0.20149			TRUE
EX-HR2	C21H41N2P1S6	16	544.133	545.14	[Actual + H]+	-4.52189	0.235072			TRUE
EX-HR2	C22H36N4P4S2	17	544.133	545.14	[Actual + H]+	-4.57299	0.246266			TRUE
EX-HR2	C20H21N10O7P1	17	544.133	545.141	[Actual + H]+	-4.64623	0.223878			TRUE
EX-HR2	C26H33N2O1P5	19	544.128	545.135	[Actual + H]+	4.75949	0.291042			TRUE
EX-HR2	C25H38O1P2S4	18	544.128	545.135	[Actual + H]+	4.81058	0.279848			TRUE
EX-HR2	C22H29N2O10P1S1	13	544.128	545.135	[Actual + H]+	4.85034	0.246266			TRUE
EX-HR2	C27H31O6P3	17	544.133	545.141	[Actual + H]+	-4.86933	0.302236			TRUE
EX-HR2	C12H35N8O6P3S2	8	544.133	545.141	[Actual + H]+	-4.93204	0.134327			TRUE
EX-HR2	C28H25N4O4P1S1	22	544.133	545.141	[Actual + H]+	-4.98232	0.31343			TRUE
>40
EX-HR2	C24H48O16P4	7	716.189	717.197	[Actual + H]+	0.0195691	0.268654			TRUE
EX-HR2	C27H56O5S8	16	716.189	717.197	[Actual + H]+	-0.0576899	0.302236			TRUE
EX-HR2	C25H42N4O14P2S1	12	716.189	717.197	[Actual + H]+	-0.0663119	0.279848			TRUE
EX-HR2	C28H51N2O5P3S4	17	716.189	717.197	[Actual + H]+	-0.096529	0.31343			TRUE
EX-HR2	C41H32O12	26	716.189	717.197	[Actual + H]+	-0.104526	0.458951			TRUE
EX-HR2	C36H37N4O6P1S2	26	716.189	717.196	[Actual + H]+	0.120719	0.402981			TRUE
EX-HR2	C29H46N4O5P6	18	716.189	717.197	[Actual + H]+	-0.135368	0.324624			TRUE
EX-HR2	C26H36N8O12S2	17	716.189	717.197	[Actual + H]+	-0.152193	0.291042			TRUE
EX-HR2	C20H47N8O8P3S3	12	716.189	717.196	[Actual + H]+	0.158933	0.223878			TRUE
EX-HR2	C29H45N6O3P1S5	22	716.189	717.197	[Actual + H]+	-0.18241	0.324624			TRUE
EX-HR2	C17H38N10O17P2	7	716.189	717.196	[Actual + H]+	0.18915	0.190297			TRUE
EX-HR2	C19H52N6O8S7	11	716.189	717.196	[Actual + H]+	0.197772	0.212684			TRUE
EX-HR2	C35H43O8P3S1	21	716.189	717.196	[Actual + H]+	0.2066	0.391787			TRUE
EX-HR2	C22H62N2O1P6S5	12	716.189	717.196	[Actual + H]+	0.214597	0.246266			TRUE
EX-HR2	C30H40N8O3P4S1	23	716.189	717.197	[Actual + H]+	-0.221249	0.335817			TRUE
EX-HR2	C19H53N4O10P5S2	7	716.189	717.196	[Actual + H]+	0.244814	0.212684			TRUE
EX-HR2	C46H30N4O1P2	37	716.189	717.197	[Actual + H]+	-0.259463	0.51492			TRUE
EX-HR2	C32H37N10P5	27	716.189	717.196	[Actual + H]+	0.307124	0.358205			TRUE
EX-HR2	C31H42N8P2S4	26	716.189	717.196	[Actual + H]+	0.345964	0.347011			TRUE
EX-HR2	C18H50N6O11P2S4	8	716.19	717.197	[Actual + H]+	-0.369441	0.20149			TRUE
EX-HR2	C28H33N10O9P1S1	21	716.189	717.196	[Actual + H]+	0.376181	0.31343			TRUE
EX-HR2	C46H38P2S2	35	716.189	717.196	[Actual + H]+	0.393631	0.51492			TRUE
EX-HR2	C21H59N4O2P3S7	13	716.19	717.197	[Actual + H]+	-0.399658	0.235072			TRUE
EX-HR2	C34H40N2O9S3	22	716.19	717.197	[Actual + H]+	-0.407655	0.380593			TRUE
EX-HR2	C19H45N8O11P5	9	716.19	717.197	[Actual + H]+	-0.40828	0.212684			TRUE
EX-HR2	C30H48N4O2P4S3	21	716.189	717.196	[Actual + H]+	0.431845	0.335817			TRUE
EX-HR2	C37H49P1S6	27	716.19	717.197	[Actual + H]+	-0.437872	0.414175			TRUE
EX-HR2	C22H54N6O2P6S3	14	716.19	717.197	[Actual + H]+	-0.438497	0.246266			TRUE
EX-HR2	C19H44N10O9S5	13	716.19	717.197	[Actual + H]+	-0.455322	0.212684			TRUE
EX-HR2	C27H39N6O11P3	16	716.189	717.196	[Actual + H]+	0.462062	0.302236			TRUE
EX-HR2	C29H53N2O2P1S7	20	716.189	717.196	[Actual + H]+	0.470684	0.324624			TRUE
EX-HR2	C38H44N2P4S2	28	716.19	717.197	[Actual + H]+	-0.476711	0.425369			TRUE
EX-HR2	C22H53N8P1S8	18	716.19	717.197	[Actual + H]+	-0.485539	0.246266			TRUE
EX-HR2	C26H44N4O11S4	15	716.189	717.196	[Actual + H]+	0.500901	0.291042			TRUE
EX-HR2	C29H54O4P6S2	16	716.189	717.196	[Actual + H]+	0.517726	0.324624			TRUE
EX-HR2	C36H29N8O7P1	28	716.19	717.197	[Actual + H]+	-0.532375	0.402981			TRUE
EX-HR2	C39H28N10O1S2	35	716.189	717.196	[Actual + H]+	0.563212	0.436563			TRUE
EX-HR2	C25H50O13P2S3	10	716.189	717.196	[Actual + H]+	0.586782	0.279848			TRUE
EX-HR2	C23H45N2O17P1S2	8	716.19	717.197	[Actual + H]+	-0.594686	0.25746			TRUE
EX-HR2	C54H24N2O1	44	716.189	717.196	[Actual + H]+	0.610879	0.604471			TRUE
EX-HR2	C22H41N2O22P1	5	716.189	717.196	[Actual + H]+	0.616999	0.246266			TRUE
EX-HR2	C26H54O8P2S5	13	716.19	717.197	[Actual + H]+	-0.624903	0.291042			TRUE
EX-HR2	C38H34N6O3P2S1	30	716.189	717.196	[Actual + H]+	0.649093	0.425369			TRUE
EX-HR2	C27H49N2O8P5S1	14	716.19	717.197	[Actual + H]+	-0.663742	0.302236			TRUE
EX-HR2	C22H44N10O5P4S2	16	716.189	717.196	[Actual + H]+	0.687306	0.246266			TRUE
EX-HR2	C27H48N4O6S6	18	716.19	717.197	[Actual + H]+	-0.710784	0.302236			TRUE
EX-HR2	C21H49N8O5P1S6	15	716.189	717.196	[Actual + H]+	0.726146	0.235072			TRUE
EX-HR2	C37H40N2O5P4	25	716.189	717.196	[Actual + H]+	0.734974	0.414175			TRUE
EX-HR2	C28H43N6O6P3S2	19	716.19	717.197	[Actual + H]+	-0.749623	0.31343			TRUE
EX-HR2	C18H40N10O14S3	10	716.189	717.196	[Actual + H]+	0.756363	0.20149			TRUE
EX-HR2	C21H50N6O7P6S1	11	716.189	717.196	[Actual + H]+	0.773187	0.235072			TRUE
EX-HR2	C36H45O5P1S4	24	716.189	717.196	[Actual + H]+	0.773813	0.402981			TRUE
EX-HR2	C44H33N2O4P1S1	33	716.19	717.197	[Actual + H]+	-0.787837	0.492532			TRUE
EX-HR2	C33H36N2O14S1	19	716.189	717.196	[Actual + H]+	0.80403	0.369399			TRUE
EX-HR2	C20H55N4O7P3S5	10	716.189	717.196	[Actual + H]+	0.812027	0.223878			TRUE
EX-HR2	C29H37N10O4P1S3	24	716.19	717.197	[Actual + H]+	-0.835504	0.324624			TRUE
EX-HR2	C17H46N6O16P2S2	5	716.189	717.196	[Actual + H]+	0.842244	0.190297			TRUE
EX-HR2	C17H48N6O14P4S1	5	716.19	717.197	[Actual + H]+	-0.936654	0.190297			TRUE
EX-HR2	C20H57N4O5P5S4	10	716.19	717.197	[Actual + H]+	-0.966871	0.223878			TRUE
EX-HR2	C33H38N2O12P2	19	716.19	717.197	[Actual + H]+	-0.974868	0.369399			TRUE
EX-HR2	C36H47O3P3S3	24	716.19	717.197	[Actual + H]+	-1.00508	0.402981			TRUE
EX-HR2	C20H56N6O3S9	14	716.19	717.197	[Actual + H]+	-1.01391	0.223878			TRUE
EX-HR2	C18H42N10O12P2S2	10	716.19	717.197	[Actual + H]+	-1.02253	0.20149			TRUE
EX-HR2	C28H41N6O8P1S3	19	716.189	717.196	[Actual + H]+	1.02927	0.31343			TRUE
EX-HR2	C31H51N2O1P7S1	20	716.189	717.196	[Actual + H]+	1.0461	0.347011			TRUE
EX-HR2	C21H51N8O3P3S5	15	716.19	717.197	[Actual + H]+	-1.05275	0.235072			TRUE
EX-HR2	C25H32N8O17	14	716.189	717.196	[Actual + H]+	1.05949	0.279848			TRUE
EX-HR2	C34H32N6O10S1	24	716.19	717.197	[Actual + H]+	-1.06075	0.380593			TRUE
EX-HR2	C30H56O1P4S5	19	716.189	717.196	[Actual + H]+	1.08494	0.335817			TRUE
EX-HR2	C37H41N4O1P1S4	29	716.19	717.197	[Actual + H]+	-1.09097	0.414175			TRUE
EX-HR2	C22H46N10O3P6S1	16	716.19	717.197	[Actual + H]+	-1.09159	0.246266			TRUE
EX-HR2	C27H47N2O10P3S2	14	716.189	717.196	[Actual + H]+	1.11516	0.302236			TRUE
EX-HR2	C21H48O20S3	4	716.19	717.197	[Actual + H]+	-1.12306	0.235072			TRUE
EX-HR2	C38H36N6O1P4	30	716.19	717.197	[Actual + H]+	-1.1298	0.425369			TRUE
EX-HR2	C26H52O10S6	13	716.188	717.196	[Actual + H]+	1.15399	0.291042			TRUE
EX-HR2	C40H31N8P3	34	716.188	717.196	[Actual + H]+	1.17747	0.447757			TRUE
EX-HR2	C25H52O11P4S2	10	716.19	717.197	[Actual + H]+	-1.19212	0.279848			TRUE
EX-HR2	C39H36N6S4	33	716.188	717.196	[Actual + H]+	1.21631	0.436563			TRUE
EX-HR2	C23H37N6O18P1	10	716.19	717.197	[Actual + H]+	-1.24778	0.25746			TRUE
EX-HR2	C23H46N10O2P2S5	19	716.188	717.196	[Actual + H]+	1.25452	0.25746			TRUE
EX-HR2	C29H56O2P8S1	16	716.19	717.197	[Actual + H]+	-1.26117	0.324624			TRUE
EX-HR2	C28H60S10	19	716.19	717.197	[Actual + H]+	-1.26937	0.31343			TRUE
EX-HR2	C26H46N4O9P2S3	15	716.19	717.197	[Actual + H]+	-1.278	0.291042			TRUE
EX-HR2	C23H47N8O4P7	15	716.188	717.196	[Actual + H]+	1.30156	0.25746			TRUE
EX-HR2	C38H42N2O2P2S3	28	716.188	717.196	[Actual + H]+	1.30219	0.425369			TRUE
EX-HR2	C29H55N2P3S6	20	716.19	717.198	[Actual + H]+	-1.30821	0.324624			TRUE
EX-HR2	C42H36O7S2	29	716.19	717.198	[Actual + H]+	-1.31621	0.470144			TRUE
EX-HR2	C35H33N4O11P1	23	716.188	717.196	[Actual + H]+	1.3324	0.391787			TRUE
EX-HR2	C30H50N4P6S2	21	716.19	717.198	[Actual + H]+	-1.34705	0.335817			TRUE
EX-HR2	C27H40N8O7S4	20	716.19	717.198	[Actual + H]+	-1.36388	0.302236			TRUE
EX-HR2	C19H43N8O13P3S1	9	716.188	717.196	[Actual + H]+	1.37062	0.212684			TRUE
EX-HR2	C21H57N4O4P1S8	13	716.188	717.196	[Actual + H]+	1.37924	0.235072			TRUE
EX-HR2	C28H35N10O7P3	21	716.19	717.198	[Actual + H]+	-1.40272	0.31343			TRUE
EX-HR2	C18H48N6O13S5	8	716.188	717.196	[Actual + H]+	1.40946	0.20149			TRUE
EX-HR2	C21H58N2O6P6S3	9	716.188	717.196	[Actual + H]+	1.42628	0.235072			TRUE
EX-HR2	C18H49N4O15P5	4	716.188	717.196	[Actual + H]+	1.4565	0.20149			TRUE
EX-HR2	C31H41O15P1S1	15	716.19	717.198	[Actual + H]+	-1.50324	0.347011			TRUE
EX-HR2	C46H28N4O3S1	37	716.188	717.195	[Actual + H]+	1.51943	0.51492			TRUE
EX-HR2	C16H45N8O15P1S3	6	716.19	717.198	[Actual + H]+	-1.55091	0.179103			TRUE
EX-HR2	C30H38N8O5P2S2	23	716.188	717.195	[Actual + H]+	1.55765	0.335817			TRUE
EX-HR2	C35H45O6P5	21	716.19	717.198	[Actual + H]+	-1.5723	0.391787			TRUE
EX-HR2	C19H54N6O6P2S6	11	716.19	717.198	[Actual + H]+	-1.58113	0.212684			TRUE
EX-HR2	C45H34O5P2	32	716.188	717.195	[Actual + H]+	1.60532	0.503726			TRUE
EX-HR2	C35H44N2O4S5	25	716.19	717.198	[Actual + H]+	-1.61934	0.391787			TRUE
EX-HR2	C20H49N8O6P5S2	12	716.19	717.198	[Actual + H]+	-1.61996	0.223878			TRUE
EX-HR2	C29H44N4O7P4S1	18	716.188	717.195	[Actual + H]+	1.64353	0.324624			TRUE
EX-HR2	C36H39N4O4P3S1	26	716.19	717.198	[Actual + H]+	-1.65818	0.402981			TRUE
EX-HR2	C20H48N10O4S7	16	716.19	717.198	[Actual + H]+	-1.66701	0.223878			TRUE
EX-HR2	C28H49N2O7P1S5	17	716.188	717.195	[Actual + H]+	1.68237	0.31343			TRUE
EX-HR2	C20H46O23P2	1	716.191	717.198	[Actual + H]+	-1.69027	0.223878			TRUE
EX-HR2	C52H29O2P1	40	716.191	717.198	[Actual + H]+	-1.69639	0.582084			TRUE
EX-HR2	C25H40N4O16S2	12	716.188	717.195	[Actual + H]+	1.71259	0.279848			TRUE
EX-HR2	C28H50O9P6	13	716.188	717.195	[Actual + H]+	1.72941	0.31343			TRUE
EX-HR2	C37H33N8O2P1S2	31	716.191	717.198	[Actual + H]+	-1.74406	0.414175			TRUE
EX-HR2	C38H24N10O6	32	716.188	717.195	[Actual + H]+	1.7749	0.425369			TRUE
EX-HR2	C21H40N4O21S1	6	716.191	717.198	[Actual + H]+	-1.77615	0.235072			TRUE
EX-HR2	C24H46O18P2S1	7	716.188	717.195	[Actual + H]+	1.79847	0.268654			TRUE
EX-HR2	C24H49N2O12P1S4	11	716.191	717.198	[Actual + H]+	-1.80637	0.268654			TRUE
EX-HR2	C27H58O3P2S7	16	716.191	717.198	[Actual + H]+	-1.83659	0.302236			TRUE
EX-HR2	C25H44N4O12P4	12	716.191	717.198	[Actual + H]+	-1.84521	0.279848			TRUE
EX-HR2	C24H49N8O1P5S3	18	716.188	717.195	[Actual + H]+	1.86877	0.268654			TRUE
EX-HR2	C28H53N2O3P5S3	17	716.191	717.198	[Actual + H]+	-1.87543	0.31343			TRUE
EX-HR2	C21H40N10O10P4	13	716.188	717.195	[Actual + H]+	1.89899	0.235072			TRUE
EX-HR2	C23H54N6O1P2S7	17	716.188	717.195	[Actual + H]+	1.90761	0.25746			TRUE
EX-HR2	C39H45O1P5S1	27	716.188	717.195	[Actual + H]+	1.91644	0.436563			TRUE
EX-HR2	C28H52N4O1S8	21	716.191	717.198	[Actual + H]+	-1.92247	0.31343			TRUE
EX-HR2	C26H38N8O10P2S1	17	716.191	717.198	[Actual + H]+	-1.93109	0.291042			TRUE
EX-HR2	C20H45N8O10P1S4	12	716.188	717.195	[Actual + H]+	1.93783	0.223878			TRUE
EX-HR2	C23H55N4O3P7S2	13	716.188	717.195	[Actual + H]+	1.95466	0.25746			TRUE
EX-HR2	C29H47N6O1P3S4	22	716.191	717.198	[Actual + H]+	-1.96131	0.324624			TRUE
EX-HR2	C17H36N10O19S1	7	716.188	717.195	[Actual + H]+	1.96805	0.190297			TRUE
EX-HR2	C42H28N4O8	31	716.191	717.198	[Actual + H]+	-1.9693	0.470144			TRUE
EX-HR2	C35H41O10P1S2	21	716.188	717.195	[Actual + H]+	1.9855	0.391787			TRUE
EX-HR2	C22H60N2O3P4S6	12	716.188	717.195	[Actual + H]+	1.99349	0.246266			TRUE
EX-HR2	C30H42N8O1P6	23	716.191	717.198	[Actual + H]+	-2.00015	0.335817			TRUE
EX-HR2	C19H51N4O12P3S3	7	716.188	717.195	[Actual + H]+	2.02371	0.212684			TRUE
EX-HR2	C48H25N6P1	41	716.188	717.195	[Actual + H]+	2.04781	0.537308			TRUE
EX-HR2	C32H35N10O2P3S1	27	716.188	717.195	[Actual + H]+	2.08602	0.358205			TRUE
EX-HR2	C31H40N8O2S5	26	716.188	717.195	[Actual + H]+	2.12486	0.347011			TRUE
EX-HR2	C18H52N6O9P4S3	8	716.191	717.198	[Actual + H]+	-2.14834	0.20149			TRUE
EX-HR2	C31H41N6O4P5	22	716.188	717.195	[Actual + H]+	2.1719	0.347011			TRUE
EX-HR2	C46H36O2S3	35	716.188	717.195	[Actual + H]+	2.17253	0.51492			TRUE
EX-HR2	C21H61N4P5S6	13	716.191	717.198	[Actual + H]+	-2.17856	0.235072			TRUE
EX-HR2	C34H42N2O7P2S2	22	716.191	717.198	[Actual + H]+	-2.18655	0.380593			TRUE
EX-HR2	C30H46N4O4P2S4	21	716.188	717.195	[Actual + H]+	2.21074	0.335817			TRUE
EX-HR2	C19H46N10O7P2S4	13	716.191	717.198	[Actual + H]+	-2.23422	0.212684			TRUE
EX-HR2	C27H37N6O13P1S1	16	716.188	717.195	[Actual + H]+	2.24096	0.302236			TRUE
EX-HR2	C35H36N6O5S3	27	716.191	717.198	[Actual + H]+	-2.27243	0.391787			TRUE
EX-HR2	C29H52O6P4S3	16	716.188	717.195	[Actual + H]+	2.29662	0.324624			TRUE
EX-HR2	C26H43N2O15P3	11	716.188	717.195	[Actual + H]+	2.32684	0.291042			TRUE
EX-HR2	C22H52O15S5	7	716.191	717.198	[Actual + H]+	-2.33474	0.246266			TRUE
EX-HR2	C25H48O15S4	10	716.188	717.195	[Actual + H]+	2.36568	0.279848			TRUE
EX-HR2	C23H47N2O15P3S1	8	716.191	717.198	[Actual + H]+	-2.37358	0.25746			TRUE
EX-HR2	C26H56O6P4S4	13	716.191	717.198	[Actual + H]+	-2.4038	0.291042			TRUE
EX-HR2	C38H32N6O5S2	30	716.188	717.195	[Actual + H]+	2.42799	0.425369			TRUE
EX-HR2	C27H51N2O6P7	14	716.191	717.198	[Actual + H]+	-2.44264	0.302236			TRUE
EX-HR2	C24H41N6O13P1S2	13	716.191	717.198	[Actual + H]+	-2.45946	0.268654			TRUE
EX-HR2	C22H42N10O7P2S3	16	716.188	717.195	[Actual + H]+	2.4662	0.246266			TRUE
EX-HR2	C25H52N6P8S1	17	716.188	717.195	[Actual + H]+	2.48303	0.279848			TRUE
EX-HR2	C27H50N4O4P2S5	18	716.191	717.198	[Actual + H]+	-2.48968	0.302236			TRUE
EX-HR2	C37H38N2O7P2S1	25	716.187	717.195	[Actual + H]+	2.51387	0.414175			TRUE
EX-HR2	C24H57N4P5S5	16	716.187	717.195	[Actual + H]+	2.52187	0.268654			TRUE
EX-HR2	C43H40O2S4	32	716.191	717.198	[Actual + H]+	-2.5279	0.481338			TRUE
EX-HR2	C28H45N6O4P5S1	19	716.191	717.198	[Actual + H]+	-2.52852	0.31343			TRUE
EX-HR2	C21H48N6O9P4S2	11	716.187	717.195	[Actual + H]+	2.55208	0.235072			TRUE
EX-HR2	C23H62N2P2S9	15	716.187	717.195	[Actual + H]+	2.56071	0.25746			TRUE
EX-HR2	C44H35N2O2P3	33	716.191	717.198	[Actual + H]+	-2.56673	0.492532			TRUE
EX-HR2	C28H44N8O2S6	23	716.191	717.198	[Actual + H]+	-2.57556	0.31343			TRUE
EX-HR2	C20H53N4O9P1S6	10	716.187	717.195	[Actual + H]+	2.59092	0.223878			TRUE
EX-HR2	C23H63O2P7S4	11	716.187	717.195	[Actual + H]+	2.60775	0.25746			TRUE
EX-HR2	C29H39N10O2P3S2	24	716.191	717.198	[Actual + H]+	-2.6144	0.324624			TRUE
EX-HR2	C17H44N6O18S3	5	716.187	717.195	[Actual + H]+	2.62114	0.190297			TRUE
EX-HR2	C20H54N2O11P6S1	6	716.187	717.195	[Actual + H]+	2.63797	0.223878			TRUE
EX-HR2	C45H29N6P1S1	38	716.191	717.198	[Actual + H]+	-2.65262	0.503726			TRUE
EX-HR2	C29H36N2O19	13	716.191	717.199	[Actual + H]+	-2.68471	0.324624			TRUE
EX-HR2	C32H45O10P1S3	18	716.191	717.199	[Actual + H]+	-2.71493	0.358205			TRUE
EX-HR2	C32H43N6O1P3S3	25	716.187	717.195	[Actual + H]+	2.73912	0.358205			TRUE
EX-HR2	C17H49N8O10P1S5	9	716.191	717.199	[Actual + H]+	-2.76259	0.190297			TRUE
EX-HR2	C29H34N8O10P2	20	716.187	717.195	[Actual + H]+	2.76933	0.324624			TRUE
EX-HR2	C31H48N4O1S7	24	716.187	717.195	[Actual + H]+	2.77795	0.347011			TRUE
EX-HR2	C36H49O1P5S2	24	716.191	717.199	[Actual + H]+	-2.78398	0.402981			TRUE
EX-HR2	C20H58N6O1P2S8	14	716.191	717.199	[Actual + H]+	-2.79281	0.223878			TRUE
EX-HR2	C18H44N10O10P4S1	10	716.191	717.199	[Actual + H]+	-2.80143	0.20149			TRUE
EX-HR2	C31H49N2O3P5S2	20	716.187	717.195	[Actual + H]+	2.825	0.347011			TRUE
EX-HR2	C34H34N6O8P2	24	716.191	717.199	[Actual + H]+	-2.83965	0.380593			TRUE
EX-HR2	C30H54O3P2S6	19	716.187	717.195	[Actual + H]+	2.86384	0.335817			TRUE
EX-HR2	C27H45N2O12P1S3	14	716.187	717.195	[Actual + H]+	2.89405	0.302236			TRUE
EX-HR2	C21H50O18P2S2	4	716.191	717.199	[Actual + H]+	-2.90196	0.235072			TRUE
EX-HR2	C24H36N4O21	9	716.187	717.194	[Actual + H]+	2.92427	0.268654			TRUE
EX-HR2	C35H28N10O6S1	29	716.191	717.199	[Actual + H]+	-2.92553	0.391787			TRUE
EX-HR2	C40H29N8O2P1S1	34	716.187	717.194	[Actual + H]+	2.95636	0.447757			TRUE
EX-HR2	C25H54O9P6S1	10	716.191	717.199	[Actual + H]+	-2.97101	0.279848			TRUE
EX-HR2	C22H44N4O16S3	9	716.191	717.199	[Actual + H]+	-2.98784	0.246266			TRUE
EX-HR2	C25H53N2O7P1S6	14	716.191	717.199	[Actual + H]+	-3.01805	0.279848			TRUE
EX-HR2	C23H44N10O4S6	19	716.187	717.194	[Actual + H]+	3.03342	0.25746			TRUE
EX-HR2	C39H35N4O4P3	29	716.187	717.194	[Actual + H]+	3.04224	0.436563			TRUE
EX-HR2	C26H48N4O7P4S2	15	716.191	717.199	[Actual + H]+	-3.05689	0.291042			TRUE
EX-HR2	C23H45N8O6P5S1	15	716.187	717.194	[Actual + H]+	3.08046	0.25746			TRUE
EX-HR2	C38H40N2O4S4	28	716.187	717.194	[Actual + H]+	3.08108	0.425369			TRUE
EX-HR2	C42H38O5P2S1	29	716.192	717.199	[Actual + H]+	-3.09511	0.470144			TRUE
EX-HR2	C24H33N10O14P1	15	716.192	717.199	[Actual + H]+	-3.11256	0.268654			TRUE
EX-HR2	C22H50N6O6P2S5	14	716.187	717.194	[Actual + H]+	3.1193	0.246266			TRUE
EX-HR2	C27H42N8O5P2S3	20	716.192	717.199	[Actual + H]+	-3.14278	0.302236			TRUE
EX-HR2	C19H41N8O15P1S2	9	716.187	717.194	[Actual + H]+	3.14951	0.212684			TRUE
EX-HR2	C22H51N4O8P7	10	716.187	717.194	[Actual + H]+	3.16634	0.246266			TRUE
EX-HR2	C43H32N4O3S2	34	716.192	717.199	[Actual + H]+	-3.18099	0.481338			TRUE
EX-HR2	C34H37O15P1	18	716.187	717.194	[Actual + H]+	3.19718	0.380593			TRUE
EX-HR2	C21H56N2O8P4S4	9	716.187	717.194	[Actual + H]+	3.20518	0.235072			TRUE
EX-HR2	C18H47N4O17P3S1	4	716.187	717.194	[Actual + H]+	3.2354	0.20149			TRUE
EX-HR2	C31H43O13P3	15	716.192	717.199	[Actual + H]+	-3.28214	0.347011			TRUE
EX-HR2	C16H47N8O13P3S2	6	716.192	717.199	[Actual + H]+	-3.32981	0.179103			TRUE
EX-HR2	C30H36N8O7S3	23	716.187	717.194	[Actual + H]+	3.33655	0.335817			TRUE
EX-HR2	C33H46N4P6S1	24	716.187	717.194	[Actual + H]+	3.35337	0.369399			TRUE
EX-HR2	C32H37N4O11P1S1	20	716.192	717.199	[Actual + H]+	-3.36802	0.358205			TRUE
EX-HR2	C45H32O7S1	32	716.187	717.194	[Actual + H]+	3.38421	0.503726			TRUE
EX-HR2	C32H51N2P3S5	23	716.187	717.194	[Actual + H]+	3.39221	0.358205			TRUE
EX-HR2	C35H46N2O2P2S4	25	716.192	717.199	[Actual + H]+	-3.39824	0.391787			TRUE
EX-HR2	C29H42N4O9P2S2	18	716.187	717.194	[Actual + H]+	3.42243	0.324624			TRUE
EX-HR2	C31H56S9	22	716.187	717.194	[Actual + H]+	3.43105	0.347011			TRUE
EX-HR2	C36H41N4O2P5	26	716.192	717.199	[Actual + H]+	-3.43708	0.402981			TRUE
EX-HR2	C32H52O2P8	19	716.187	717.194	[Actual + H]+	3.43925	0.358205			TRUE
EX-HR2	C20H50N10O2P2S6	16	716.192	717.199	[Actual + H]+	-3.4459	0.223878			TRUE
EX-HR2	C36H40N6S5	30	716.192	717.199	[Actual + H]+	-3.48412	0.402981			TRUE
EX-HR2	C28H48O11P4S1	13	716.187	717.194	[Actual + H]+	3.50831	0.31343			TRUE
EX-HR2	C37H35N8P3S1	31	716.192	717.199	[Actual + H]+	-3.52296	0.414175			TRUE
EX-HR2	C23H56O10S7	10	716.192	717.199	[Actual + H]+	-3.54643	0.25746			TRUE
EX-HR2	C21H42N4O19P2	6	716.192	717.199	[Actual + H]+	-3.55505	0.235072			TRUE
EX-HR2	C24H44O20S2	7	716.187	717.194	[Actual + H]+	3.57736	0.268654			TRUE
EX-HR2	C24H51N2O10P3S3	11	716.192	717.199	[Actual + H]+	-3.58527	0.268654			TRUE
EX-HR2	C25H42N10O3P6	19	716.187	717.194	[Actual + H]+	3.60883	0.279848			TRUE
EX-HR2	C40H37N4O1P1S3	32	716.187	717.194	[Actual + H]+	3.60946	0.447757			TRUE
EX-HR2	C27H60O1P4S6	16	716.192	717.199	[Actual + H]+	-3.61548	0.302236			TRUE
EX-HR2	C37H28N6O10	27	716.187	717.194	[Actual + H]+	3.63967	0.414175			TRUE
EX-HR2	C22H36N8O17S1	11	716.192	717.199	[Actual + H]+	-3.64093	0.246266			TRUE
EX-HR2	C24H47N8O3P3S4	18	716.187	717.194	[Actual + H]+	3.64767	0.268654			TRUE
EX-HR2	C28H55N2O1P7S2	17	716.192	717.199	[Actual + H]+	-3.65432	0.31343			TRUE
EX-HR2	C25H45N6O8P1S4	16	716.192	717.199	[Actual + H]+	-3.67115	0.279848			TRUE
EX-HR2	C21H38N10O12P2S1	13	716.187	717.194	[Actual + H]+	3.67789	0.235072			TRUE
EX-HR2	C23H52N6O3S8	17	716.187	717.194	[Actual + H]+	3.68651	0.25746			TRUE
EX-HR2	C39H43O3P3S2	27	716.187	717.194	[Actual + H]+	3.69534	0.436563			TRUE
EX-HR2	C26H40N8O8P4	17	716.192	717.199	[Actual + H]+	-3.70999	0.291042			TRUE
EX-HR2	C23H53N4O5P5S3	13	716.187	717.194	[Actual + H]+	3.73355	0.25746			TRUE
EX-HR2	C20H44N6O14P4	8	716.187	717.194	[Actual + H]+	3.76377	0.223878			TRUE
EX-HR2	C22H58N2O5P2S7	12	716.187	717.194	[Actual + H]+	3.77239	0.246266			TRUE
EX-HR2	C19H49N4O14P1S4	7	716.187	717.194	[Actual + H]+	3.80261	0.212684			TRUE
EX-HR2	C22H59O7P7S2	8	716.187	717.194	[Actual + H]+	3.81943	0.246266			TRUE
EX-HR2	C43H24N8O4	36	716.192	717.199	[Actual + H]+	-3.83408	0.481338			TRUE
EX-HR2	C32H33N10O4P1S2	27	716.187	717.194	[Actual + H]+	3.86492	0.358205			TRUE
EX-HR2	C30H40N2O14S2	16	716.192	717.199	[Actual + H]+	-3.89639	0.335817			TRUE
EX-HR2	C47H29N2O4P1	36	716.186	717.194	[Actual + H]+	3.91259	0.526114			TRUE
EX-HR2	C33H49O5P1S5	21	716.192	717.199	[Actual + H]+	-3.92661	0.369399			TRUE
EX-HR2	C15H44N10O14S4	7	716.192	717.199	[Actual + H]+	-3.94406	0.167909			TRUE
EX-HR2	C31H39N6O6P3S1	22	716.186	717.194	[Actual + H]+	3.9508	0.347011			TRUE
EX-HR2	C34H44N2O5P4S1	22	716.192	717.199	[Actual + H]+	-3.96545	0.380593			TRUE
EX-HR2	C18H53N8O5P1S7	12	716.192	717.199	[Actual + H]+	-3.97428	0.20149			TRUE
EX-HR2	C30H44N4O6S5	21	716.186	717.194	[Actual + H]+	3.98964	0.335817			TRUE
EX-HR2	C19H48N10O5P4S3	13	716.192	717.199	[Actual + H]+	-4.01312	0.212684			TRUE
EX-HR2	C30H45N2O8P5	17	716.186	717.194	[Actual + H]+	4.03668	0.335817			TRUE
EX-HR2	C35H38N6O3P2S2	27	716.192	717.199	[Actual + H]+	-4.05133	0.391787			TRUE
EX-HR2	C29H50O8P2S4	16	716.186	717.194	[Actual + H]+	4.07552	0.324624			TRUE
EX-HR2	C19H45N2O22P1S1	2	716.192	717.2	[Actual + H]+	-4.08342	0.212684			TRUE
EX-HR2	C51H28N2O1S1	41	716.192	717.2	[Actual + H]+	-4.08954	0.57089			TRUE
EX-HR2	C26H41N2O17P1S1	11	716.186	717.194	[Actual + H]+	4.10574	0.291042			TRUE
EX-HR2	C22H54O13P2S4	7	716.192	717.2	[Actual + H]+	-4.11364	0.246266			TRUE
EX-HR2	C36H32N10O1S3	32	716.192	717.2	[Actual + H]+	-4.13721	0.402981			TRUE
EX-HR2	C23H49N2O13P5	8	716.192	717.2	[Actual + H]+	-4.15248	0.25746			TRUE
EX-HR2	C26H44N10P4S3	22	716.186	717.194	[Actual + H]+	4.17605	0.291042			TRUE
EX-HR2	C26H58O4P6S3	13	716.192	717.2	[Actual + H]+	-4.1827	0.291042			TRUE
EX-HR2	C23H48N4O11S5	12	716.192	717.2	[Actual + H]+	-4.19952	0.25746			TRUE
EX-HR2	C25H49N8P1S7	21	716.186	717.194	[Actual + H]+	4.21488	0.279848			TRUE
EX-HR2	C41H40N2P4S1	31	716.186	717.194	[Actual + H]+	4.22371	0.458951			TRUE
EX-HR2	C26H57N2O2P1S8	17	716.192	717.2	[Actual + H]+	-4.22974	0.291042			TRUE
EX-HR2	C24H43N6O11P3S1	13	716.192	717.2	[Actual + H]+	-4.23836	0.268654			TRUE
EX-HR2	C22H40N10O9S4	16	716.186	717.194	[Actual + H]+	4.2451	0.246266			TRUE
EX-HR2	C25H50N6O2P6S2	17	716.186	717.194	[Actual + H]+	4.26193	0.279848			TRUE
EX-HR2	C40H45P1S5	30	716.186	717.194	[Actual + H]+	4.26255	0.447757			TRUE
EX-HR2	C27H52N4O2P4S4	18	716.192	717.2	[Actual + H]+	-4.26858	0.302236			TRUE
EX-HR2	C40H33N2O9P1	27	716.192	717.2	[Actual + H]+	-4.27658	0.447757			TRUE
EX-HR2	C37H36N2O9S2	25	716.186	717.193	[Actual + H]+	4.29277	0.414175			TRUE
EX-HR2	C24H55N4O2P3S6	16	716.186	717.193	[Actual + H]+	4.30077	0.268654			TRUE
EX-HR2	C43H42P2S3	32	716.192	717.2	[Actual + H]+	-4.30679	0.481338			TRUE
EX-HR2	C28H47N6O2P7	19	716.192	717.2	[Actual + H]+	-4.30742	0.31343			TRUE
EX-HR2	C25H37N10O9P1S2	18	716.192	717.2	[Actual + H]+	-4.32424	0.279848			TRUE
EX-HR2	C21H46N6O11P2S3	11	716.186	717.193	[Actual + H]+	4.33098	0.235072			TRUE
EX-HR2	C23H60N2O2S10	15	716.186	717.193	[Actual + H]+	4.3396	0.25746			TRUE
EX-HR2	C28H46N8P2S5	23	716.192	717.2	[Actual + H]+	-4.35446	0.31343			TRUE
EX-HR2	C18H37N8O20P1	6	716.186	717.193	[Actual + H]+	4.3612	0.20149			TRUE
EX-HR2	C23H61O4P5S5	11	716.186	717.193	[Actual + H]+	4.38665	0.25746			TRUE
EX-HR2	C29H41N10P5S1	24	716.192	717.2	[Actual + H]+	-4.3933	0.324624			TRUE
EX-HR2	C20H52N2O13P4S2	6	716.186	717.193	[Actual + H]+	4.41686	0.223878			TRUE
EX-HR2	C19H57O13P1S6	5	716.186	717.193	[Actual + H]+	4.4557	0.212684			TRUE
EX-HR2	C33H36N8O3P4	26	716.186	717.193	[Actual + H]+	4.47917	0.369399			TRUE
EX-HR2	C32H47O8P3S2	18	716.193	717.2	[Actual + H]+	-4.49382	0.358205			TRUE
EX-HR2	C32H41N6O3P1S4	25	716.186	717.193	[Actual + H]+	4.51801	0.358205			TRUE
EX-HR2	C17H51N8O8P3S4	9	716.193	717.2	[Actual + H]+	-4.54149	0.190297			TRUE
EX-HR2	C29H32N8O12S1	20	716.186	717.193	[Actual + H]+	4.54823	0.324624			TRUE
EX-HR2	C30H32N6O15	18	716.193	717.2	[Actual + H]+	-4.54949	0.335817			TRUE
EX-HR2	C33H41N4O6P1S3	23	716.193	717.2	[Actual + H]+	-4.5797	0.369399			TRUE
EX-HR2	C31H47N2O5P3S3	20	716.186	717.193	[Actual + H]+	4.60389	0.347011			TRUE
EX-HR2	C28H38N4O14P2	15	716.186	717.193	[Actual + H]+	4.63411	0.31343			TRUE
EX-HR2	C30H52O5S7	19	716.186	717.193	[Actual + H]+	4.64273	0.335817			TRUE
EX-HR2	C21H52O16P4S1	4	716.193	717.2	[Actual + H]+	-4.68085	0.235072			TRUE
EX-HR2	C35H30N10O4P2	29	716.193	717.2	[Actual + H]+	-4.70442	0.391787			TRUE
EX-HR2	C25H56O7P8	10	716.193	717.2	[Actual + H]+	-4.74991	0.279848			TRUE
EX-HR2	C24H60O5S9	13	716.193	717.2	[Actual + H]+	-4.75811	0.268654			TRUE
EX-HR2	C22H46N4O14P2S2	9	716.193	717.2	[Actual + H]+	-4.76674	0.246266			TRUE
EX-HR2	C23H40O25	4	716.186	717.193	[Actual + H]+	4.78905	0.25746			TRUE
EX-HR2	C25H55N2O5P3S5	14	716.193	717.2	[Actual + H]+	-4.79695	0.279848			TRUE
EX-HR2	C38H36O12S1	23	716.193	717.2	[Actual + H]+	-4.80495	0.425369			TRUE
EX-HR2	C39H33N4O6P1S1	29	716.186	717.193	[Actual + H]+	4.82114	0.436563			TRUE
EX-HR2	C26H50N4O5P6S1	15	716.193	717.2	[Actual + H]+	-4.83579	0.291042			TRUE
Pep1000	C23H40N8O12S3	0	716.193	717.2	[Actual + H]+	-4.85262	0.25746		G2S2T1C3, G1A1S3C3, S3Q1C3, S2T1N1C3	TRUE
EX-HR2	C23H40N8O12S3	14	716.193	717.2	[Actual + H]+	-4.85262	0.25746			TRUE
EX-HR2	C23H43N8O8P3S2	15	716.186	717.193	[Actual + H]+	4.85936	0.25746			TRUE
EX-HR2	C42H40O3P4	29	716.193	717.2	[Actual + H]+	-4.87401	0.470144			TRUE
EX-HR2	C26H49N6O3P1S6	19	716.193	717.2	[Actual + H]+	-4.88283	0.291042			TRUE
EX-HR2	C22H48N6O8S6	14	716.186	717.193	[Actual + H]+	4.8982	0.246266			TRUE
EX-HR2	C38H39O8P3	24	716.186	717.193	[Actual + H]+	4.90702	0.425369			TRUE
EX-HR2	C25H58N2O1P6S4	15	716.186	717.193	[Actual + H]+	4.91502	0.279848			TRUE
EX-HR2	C27H44N8O3P4S2	20	716.193	717.2	[Actual + H]+	-4.92167	0.302236			TRUE
EX-HR2	C22H49N4O10P5S1	10	716.186	717.193	[Actual + H]+	4.94524	0.246266			TRUE
EX-HR2	C24H63O1P3S8	14	716.186	717.193	[Actual + H]+	4.95386	0.268654			TRUE
EX-HR2	C43H34N4O1P2S1	34	716.193	717.2	[Actual + H]+	-4.95989	0.481338			TRUE
EX-HR2	C21H54N2O10P2S5	9	716.186	717.193	[Actual + H]+	4.98408	0.235072			TRUE
EX-HR2	C27H41O20P1	9	716.193	717.2	[Actual + H]+	-4.99198	0.302236			TRUE
>41
EX-HR2	C25H26N8P2S1	22	532.148	533.155	[Actual + H]+	-0.0147875	0.279848			TRUE
EX-HR2	C24H32N4O2P4	17	532.148	533.155	[Actual + H]+	0.100739	0.268654			TRUE
EX-HR2	C23H37N2O2P1S4	16	532.148	533.155	[Actual + H]+	0.152985	0.25746			TRUE
EX-HR2	C20H28N4O11S1	11	532.148	533.155	[Actual + H]+	0.193633	0.223878			TRUE
EX-HR2	C13H36N6O8S4	7	532.148	533.155	[Actual + H]+	-0.214134	0.145521			TRUE
EX-HR2	C14H31N8O8P3	8	532.148	533.155	[Actual + H]+	-0.26638	0.156715			TRUE
EX-HR2	C19H34O13P2	6	532.147	533.155	[Actual + H]+	0.30916	0.212684			TRUE
EX-HR2	C15H33N8O5P1S3	11	532.147	533.155	[Actual + H]+	0.496631	0.167909			TRUE
EX-HR2	C12H24N10O14	6	532.147	533.155	[Actual + H]+	0.537279	0.134327			TRUE
EX-HR2	C21H40O5S5	12	532.148	533.155	[Actual + H]+	-0.55778	0.235072			TRUE
EX-HR2	C30H29O5P1S1	20	532.147	533.155	[Actual + H]+	0.560753	0.335817			TRUE
EX-HR2	C22H35N2O5P3S1	13	532.148	533.155	[Actual + H]+	-0.610026	0.246266			TRUE
EX-HR2	C14H39N4O7P3S2	6	532.147	533.155	[Actual + H]+	0.612158	0.156715			TRUE
EX-HR2	C23H29N6O3P1S2	18	532.148	533.155	[Actual + H]+	-0.725552	0.25746			TRUE
EX-HR2	C22H25N6O8P1	15	532.147	533.154	[Actual + H]+	0.904398	0.246266			TRUE
EX-HR2	C12H34N6O11P2S1	4	532.148	533.155	[Actual + H]+	-0.977145	0.134327			TRUE
EX-HR2	C24H40O1P4S2	15	532.147	533.154	[Actual + H]+	0.979277	0.268654			TRUE
EX-HR2	C15H43N4O2P3S4	9	532.148	533.155	[Actual + H]+	-1.01779	0.167909			TRUE
EX-HR2	C28H24N2O9	18	532.148	533.155	[Actual + H]+	-1.02855	0.31343			TRUE
EX-HR2	C31H33P1S3	23	532.148	533.155	[Actual + H]+	-1.0692	0.347011			TRUE
EX-HR2	C20H36O10S3	9	532.147	533.154	[Actual + H]+	1.07217	0.223878			TRUE
EX-HR2	C13H28N10O9S2	9	532.148	533.155	[Actual + H]+	-1.09267	0.145521			TRUE
EX-HR2	C16H37N8P1S5	14	532.148	533.156	[Actual + H]+	-1.13332	0.179103			TRUE
EX-HR2	C33H20N6S1	29	532.147	533.154	[Actual + H]+	1.15599	0.369399			TRUE
EX-HR2	C17H32N10P4S1	15	532.148	533.156	[Actual + H]+	-1.18557	0.190297			TRUE
EX-HR2	C17H30N10O2P2S2	15	532.147	533.154	[Actual + H]+	1.2074	0.190297			TRUE
EX-HR2	C32H26N2O2P2	24	532.147	533.154	[Actual + H]+	1.27152	0.358205			TRUE
EX-HR2	C20H38O8P2S2	9	532.148	533.156	[Actual + H]+	-1.32079	0.223878			TRUE
EX-HR2	C16H36N6O4P4S1	10	532.147	533.154	[Actual + H]+	1.32292	0.179103			TRUE
EX-HR2	C15H41N4O4P1S5	9	532.147	533.154	[Actual + H]+	1.37517	0.167909			TRUE
EX-HR2	C12H32N6O13S2	4	532.147	533.154	[Actual + H]+	1.41582	0.134327			TRUE
EX-HR2	C21H32N4O6S3	14	532.148	533.156	[Actual + H]+	-1.43632	0.235072			TRUE
EX-HR2	C23H21N10O4P1	20	532.148	533.156	[Actual + H]+	-1.60409	0.25746			TRUE
EX-HR2	C22H33N2O7P1S2	13	532.147	533.154	[Actual + H]+	1.78294	0.246266			TRUE
EX-HR2	C30H31O3P3	20	532.149	533.156	[Actual + H]+	-1.83221	0.335817			TRUE
EX-HR2	C14H40N6O3S6	10	532.149	533.156	[Actual + H]+	-1.84408	0.156715			TRUE
EX-HR2	C15H35N8O3P3S2	11	532.149	533.156	[Actual + H]+	-1.89633	0.167909			TRUE
EX-HR2	C31H25N4O1P1S1	25	532.149	533.156	[Actual + H]+	-1.94774	0.347011			TRUE
EX-HR2	C18H33N8O1P5	14	532.147	533.154	[Actual + H]+	2.03369	0.20149			TRUE
EX-HR2	C17H38N6O1P2S4	13	532.147	533.154	[Actual + H]+	2.08593	0.190297			TRUE
EX-HR2	C14H29N8O10P1S1	8	532.146	533.154	[Actual + H]+	2.12658	0.156715			TRUE
EX-HR2	C22H44S7	15	532.149	533.156	[Actual + H]+	-2.18773	0.246266			TRUE
EX-HR2	C20H30N4O9P2	11	532.149	533.156	[Actual + H]+	-2.19933	0.223878			TRUE
EX-HR2	C16H44N2O3P4S3	8	532.146	533.154	[Actual + H]+	2.20146	0.179103			TRUE
EX-HR2	C23H39N2P3S3	16	532.149	533.156	[Actual + H]+	-2.23998	0.25746			TRUE
EX-HR2	C13H35N4O12P3	3	532.146	533.154	[Actual + H]+	2.24211	0.145521			TRUE
EX-HR2	C21H24N8O7S1	16	532.149	533.156	[Actual + H]+	-2.31486	0.235072			TRUE
EX-HR2	C25H24N8O2S2	22	532.146	533.154	[Actual + H]+	2.37817	0.279848			TRUE
EX-HR2	C40H20O2	31	532.146	533.154	[Actual + H]+	2.4423	0.447757			TRUE
EX-HR2	C24H30N4O4P2S1	17	532.146	533.154	[Actual + H]+	2.4937	0.268654			TRUE
EX-HR2	C13H38N6O6P2S3	7	532.149	533.156	[Actual + H]+	-2.6071	0.145521			TRUE
EX-HR2	C23H36O6P4	12	532.146	533.154	[Actual + H]+	2.60923	0.25746			TRUE
EX-HR2	C29H28N2O4S2	21	532.149	533.156	[Actual + H]+	-2.6585	0.324624			TRUE
EX-HR2	C19H32O15S1	6	532.146	533.153	[Actual + H]+	2.70212	0.212684			TRUE
EX-HR2	C14H32N10O4S4	12	532.149	533.156	[Actual + H]+	-2.72262	0.156715			TRUE
EX-HR2	C16H26N10O7P2	12	532.146	533.153	[Actual + H]+	2.83735	0.179103			TRUE
EX-HR2	C18H33N2O12P1S1	7	532.149	533.156	[Actual + H]+	-2.91009	0.20149			TRUE
EX-HR2	C18H41N4P5S2	12	532.146	533.153	[Actual + H]+	2.91223	0.20149			TRUE
EX-HR2	C21H42O3P2S4	12	532.149	533.156	[Actual + H]+	-2.95074	0.235072			TRUE
EX-HR2	C17H46N2P2S6	11	532.146	533.153	[Actual + H]+	2.96447	0.190297			TRUE
EX-HR2	C22H37N2O3P5	13	532.149	533.157	[Actual + H]+	-3.00299	0.246266			TRUE
EX-HR2	C14H37N4O9P1S3	6	532.146	533.153	[Actual + H]+	3.00512	0.156715			TRUE
EX-HR2	C22H36N4O1S5	17	532.149	533.157	[Actual + H]+	-3.06627	0.246266			TRUE
EX-HR2	C23H31N6O1P3S1	18	532.149	533.157	[Actual + H]+	-3.11851	0.25746			TRUE
EX-HR2	C26H27N6O1P3	21	532.146	533.153	[Actual + H]+	3.20447	0.291042			TRUE
EX-HR2	C25H32N4O1S4	20	532.146	533.153	[Actual + H]+	3.25671	0.279848			TRUE
EX-HR2	C24H38O3P2S3	15	532.146	533.153	[Actual + H]+	3.37224	0.268654			TRUE
EX-HR2	C21H29N2O12P1	10	532.146	533.153	[Actual + H]+	3.41289	0.235072			TRUE
EX-HR2	C13H30N10O7P2S1	9	532.149	533.157	[Actual + H]+	-3.48563	0.145521			TRUE
EX-HR2	C29H20N6O5	23	532.15	533.157	[Actual + H]+	-3.53704	0.324624			TRUE
EX-HR2	C17H28N10O4S3	15	532.146	533.153	[Actual + H]+	3.60036	0.190297			TRUE
EX-HR2	C16H36O15S2	3	532.15	533.157	[Actual + H]+	-3.62086	0.179103			TRUE
EX-HR2	C32H24N2O4S1	24	532.146	533.153	[Actual + H]+	3.66448	0.358205			TRUE
EX-HR2	C20H40O6P4S1	9	532.15	533.157	[Actual + H]+	-3.71375	0.223878			TRUE
EX-HR2	C16H34N6O6P2S2	10	532.146	533.153	[Actual + H]+	3.71588	0.179103			TRUE
EX-HR2	C21H34N4O4P2S2	14	532.15	533.157	[Actual + H]+	-3.82928	0.235072			TRUE
EX-HR2	C15H40N2O8P4S1	5	532.146	533.153	[Actual + H]+	3.83141	0.167909			TRUE
EX-HR2	C37H24O2S1	28	532.15	533.157	[Actual + H]+	-3.88068	0.414175			TRUE
EX-HR2	C22H28N8O2S3	19	532.15	533.157	[Actual + H]+	-3.94481	0.246266			TRUE
EX-HR2	C24H20N8O7	19	532.145	533.153	[Actual + H]+	4.00812	0.268654			TRUE
EX-HR2	C26H35N2P3S2	19	532.145	533.153	[Actual + H]+	4.083	0.291042			TRUE
EX-HR2	C26H29O10P1	14	532.15	533.157	[Actual + H]+	-4.13228	0.291042			TRUE
EX-HR2	C25H40S6	18	532.145	533.153	[Actual + H]+	4.13525	0.279848			TRUE
EX-HR2	C11H33N8O10P1S2	5	532.15	533.157	[Actual + H]+	-4.1964	0.123133			TRUE
EX-HR2	C14H42N6O1P2S5	10	532.15	533.157	[Actual + H]+	-4.23705	0.156715			TRUE
EX-HR2	C34H21N4O1P1	28	532.145	533.153	[Actual + H]+	4.37524	0.380593			TRUE
EX-HR2	C18H31N8O3P3S1	14	532.145	533.153	[Actual + H]+	4.42665	0.20149			TRUE
EX-HR2	C17H36N6O3S5	13	532.145	533.153	[Actual + H]+	4.4789	0.190297			TRUE
EX-HR2	C16H28N4O16	5	532.15	533.157	[Actual + H]+	-4.4994	0.179103			TRUE
EX-HR2	C19H37N2O7P1S3	10	532.15	533.157	[Actual + H]+	-4.54004	0.212684			TRUE
EX-HR2	C17H37N4O5P5	9	532.145	533.152	[Actual + H]+	4.54218	0.190297			TRUE
EX-HR2	C16H42N2O5P2S4	8	532.145	533.152	[Actual + H]+	4.59442	0.179103			TRUE
EX-HR2	C13H33N4O14P1S1	3	532.145	533.152	[Actual + H]+	4.63507	0.145521			TRUE
EX-HR2	C21H26N8O5P2	16	532.15	533.157	[Actual + H]+	-4.70782	0.235072			TRUE
EX-HR2	C24H28N4O6S2	17	532.145	533.152	[Actual + H]+	4.88666	0.268654			TRUE
>42
EX-HR2	C36H32N9O2P3	30	715.189	716.196	[Actual + H]+	-0.00336346	0.402981			TRUE
EX-HR2	C22H53N1O12S6	9	715.189	716.196	[Actual + H]+	-0.0268678	0.246266			TRUE
EX-HR2	C35H37N7O2S4	29	715.189	716.196	[Actual + H]+	0.0355299	0.391787			TRUE
EX-HR2	C23H48N3O12P3S2	10	715.189	716.197	[Actual + H]+	-0.0657611	0.25746			TRUE
EX-HR2	C26H57N1O3P4S5	15	715.189	716.197	[Actual + H]+	-0.0960204	0.291042			TRUE
EX-HR2	C21H33N9O19	10	715.189	716.197	[Actual + H]+	-0.121503	0.235072			TRUE
EX-HR2	C34H43N3O4P2S3	24	715.189	716.196	[Actual + H]+	0.121531	0.380593			TRUE
EX-HR2	C27H52N3O3P7S1	16	715.189	716.197	[Actual + H]+	-0.134914	0.302236			TRUE
EX-HR2	C24H42N7O10P1S3	15	715.189	716.197	[Actual + H]+	-0.151762	0.268654			TRUE
EX-HR2	C31H34N5O13P1	19	715.189	716.196	[Actual + H]+	0.15179	0.347011			TRUE
EX-HR2	C27H51N5O1P2S6	20	715.189	716.197	[Actual + H]+	-0.182021	0.302236			TRUE
EX-HR2	C15H44N9O15P3S1	5	715.189	716.196	[Actual + H]+	0.190057	0.167909			TRUE
EX-HR2	C28H46N7O1P5S2	21	715.189	716.197	[Actual + H]+	-0.220915	0.31343			TRUE
EX-HR2	C42H29N5O5S1	33	715.189	716.196	[Actual + H]+	0.339082	0.470144			TRUE
EX-HR2	C29H37N3O16S1	15	715.189	716.197	[Actual + H]+	-0.377321	0.324624			TRUE
EX-HR2	C26H39N9O7P2S2	19	715.189	716.196	[Actual + H]+	0.377349	0.291042			TRUE
EX-HR2	C29H49N5P8	20	715.189	716.196	[Actual + H]+	0.394198	0.324624			TRUE
EX-HR2	C32H46N1O7P1S4	20	715.189	716.197	[Actual + H]+	-0.407581	0.358205			TRUE
EX-HR2	C41H35N1O7P2	28	715.189	716.196	[Actual + H]+	0.425083	0.458951			TRUE
EX-HR2	C28H54N3P5S4	19	715.189	716.196	[Actual + H]+	0.433091	0.31343			TRUE
EX-HR2	C33H41N3O7P4	21	715.19	716.197	[Actual + H]+	-0.446474	0.369399			TRUE
EX-HR2	C17H50N9O7P1S6	11	715.19	716.197	[Actual + H]+	-0.455314	0.190297			TRUE
EX-HR2	C25H45N5O9P4S1	14	715.189	716.196	[Actual + H]+	0.46335	0.279848			TRUE
EX-HR2	C27H59N1P2S8	18	715.189	716.196	[Actual + H]+	0.471984	0.302236			TRUE
EX-HR2	C24H50N3O9P1S5	13	715.189	716.196	[Actual + H]+	0.502244	0.268654			TRUE
EX-HR2	C34H35N7O5P2S1	26	715.19	716.197	[Actual + H]+	-0.532475	0.380593			TRUE
EX-HR2	C21H41N5O18S2	8	715.189	716.196	[Actual + H]+	0.532503	0.235072			TRUE
EX-HR2	C24H51N1O11P6	9	715.189	716.196	[Actual + H]+	0.549351	0.268654			TRUE
EX-HR2	C50H25N3O3	40	715.19	716.197	[Actual + H]+	-0.570742	0.559696			TRUE
EX-HR2	C21H51N1O15P2S3	6	715.19	716.197	[Actual + H]+	-0.594873	0.235072			TRUE
EX-HR2	C20H47N1O20P2S1	3	715.189	716.196	[Actual + H]+	0.618504	0.223878			TRUE
EX-HR2	C36H40N5O1P3S2	28	715.189	716.196	[Actual + H]+	0.650642	0.402981			TRUE
EX-HR2	C25H55N1O6P6S2	12	715.19	716.197	[Actual + H]+	-0.664025	0.279848			TRUE
EX-HR2	C22H45N5O13S4	11	715.19	716.197	[Actual + H]+	-0.680874	0.246266			TRUE
EX-HR2	C20H50N9O3P5S3	14	715.189	716.196	[Actual + H]+	0.68891	0.223878			TRUE
EX-HR2	C35H45N3O1S6	27	715.189	716.196	[Actual + H]+	0.689536	0.391787			TRUE
EX-HR2	C25H54N3O4P1S7	16	715.19	716.197	[Actual + H]+	-0.711133	0.279848			TRUE
EX-HR2	C23H40N7O13P3	12	715.19	716.197	[Actual + H]+	-0.719767	0.25746			TRUE
EX-HR2	C19H55N7O3P2S7	13	715.189	716.196	[Actual + H]+	0.727803	0.212684			TRUE
EX-HR2	C35H46N1O3P5S1	23	715.189	716.196	[Actual + H]+	0.736643	0.391787			TRUE
EX-HR2	C26H49N5O4P4S3	17	715.19	716.197	[Actual + H]+	-0.750026	0.291042			TRUE
EX-HR2	C16H46N9O12P1S4	8	715.189	716.196	[Actual + H]+	0.758062	0.179103			TRUE
EX-HR2	C42H39N1O2P2S2	31	715.19	716.197	[Actual + H]+	-0.788293	0.470144			TRUE
EX-HR2	C31H42N1O12P1S2	17	715.189	716.196	[Actual + H]+	0.805796	0.347011			TRUE
EX-HR2	C27H43N9O2P2S4	22	715.19	716.197	[Actual + H]+	-0.836027	0.302236			TRUE
EX-HR2	C44H26N7O2P1	37	715.189	716.196	[Actual + H]+	0.868194	0.492532			TRUE
EX-HR2	C43H33N5S3	36	715.19	716.197	[Actual + H]+	-0.874294	0.481338			TRUE
EX-HR2	C27H41N9O4S5	22	715.189	716.196	[Actual + H]+	0.945354	0.302236			TRUE
EX-HR2	C31H44N1O10P3S1	17	715.19	716.197	[Actual + H]+	-0.975586	0.347011			TRUE
EX-HR2	C27H42N7O6P5	18	715.188	716.196	[Actual + H]+	0.992462	0.302236			TRUE
EX-HR2	C42H37N1O4S3	31	715.188	716.196	[Actual + H]+	0.993088	0.470144			TRUE
EX-HR2	C16H48N9O10P3S3	8	715.19	716.197	[Actual + H]+	-1.02332	0.179103			TRUE
EX-HR2	C26H47N5O6P2S4	17	715.188	716.196	[Actual + H]+	1.03136	0.291042			TRUE
EX-HR2	C35H48N1O1P7	23	715.19	716.197	[Actual + H]+	-1.04474	0.391787			TRUE
EX-HR2	C32H38N5O8P1S2	22	715.19	716.197	[Actual + H]+	-1.06159	0.358205			TRUE
EX-HR2	C23H38N7O15P1S1	12	715.188	716.196	[Actual + H]+	1.06161	0.25746			TRUE
EX-HR2	C25H53N1O8P4S3	12	715.188	716.196	[Actual + H]+	1.11736	0.279848			TRUE
EX-HR2	C22H44N3O17P3	7	715.188	716.196	[Actual + H]+	1.14762	0.246266			TRUE
EX-HR2	C20H49N1O18P4	3	715.19	716.197	[Actual + H]+	-1.16288	0.223878			TRUE
EX-HR2	C21H49N1O17S4	6	715.188	716.196	[Actual + H]+	1.18651	0.235072			TRUE
EX-HR2	C23H57N1O7S8	12	715.19	716.197	[Actual + H]+	-1.24024	0.25746			TRUE
EX-HR2	C21H43N5O16P2S1	8	715.19	716.197	[Actual + H]+	-1.24888	0.235072			TRUE
EX-HR2	C34H33N7O7S2	26	715.188	716.196	[Actual + H]+	1.24891	0.380593			TRUE
EX-HR2	C21H52N9P3S6	17	715.188	716.196	[Actual + H]+	1.25691	0.235072			TRUE
EX-HR2	C37H43N3P6	27	715.188	716.196	[Actual + H]+	1.26575	0.414175			TRUE
EX-HR2	C24H52N3O7P3S4	13	715.19	716.197	[Actual + H]+	-1.27914	0.268654			TRUE
EX-HR2	C37H33N1O14	22	715.19	716.197	[Actual + H]+	-1.28715	0.414175			TRUE
EX-HR2	C20H57N7S10	16	715.188	716.196	[Actual + H]+	1.29581	0.223878			TRUE
EX-HR2	C36H48N1P3S4	26	715.188	716.196	[Actual + H]+	1.30465	0.402981			TRUE
EX-HR2	C25H47N5O7P6	14	715.19	716.197	[Actual + H]+	-1.31803	0.279848			TRUE
EX-HR2	C22H37N9O14S2	13	715.19	716.197	[Actual + H]+	-1.33488	0.246266			TRUE
EX-HR2	C33H39N3O9P2S1	21	715.188	716.196	[Actual + H]+	1.33491	0.369399			TRUE
EX-HR2	C25H46N7O5P1S5	18	715.19	716.197	[Actual + H]+	-1.36514	0.279848			TRUE
EX-HR2	C17H49N7O11P4S2	7	715.188	716.195	[Actual + H]+	1.37317	0.190297			TRUE
EX-HR2	C26H41N9O5P4S1	19	715.19	716.197	[Actual + H]+	-1.40403	0.291042			TRUE
EX-HR2	C42H31N5O3P2	33	715.19	716.197	[Actual + H]+	-1.4423	0.470144			TRUE
EX-HR2	C44H34N3O1P1S2	35	715.188	716.195	[Actual + H]+	1.5222	0.492532			TRUE
EX-HR2	C43H25N9O1S1	38	715.19	716.198	[Actual + H]+	-1.5283	0.481338			TRUE
EX-HR2	C28H44N7O3P3S3	21	715.188	716.195	[Actual + H]+	1.56047	0.31343			TRUE
EX-HR2	C30H41N3O11S3	18	715.19	716.198	[Actual + H]+	-1.5907	0.335817			TRUE
EX-HR2	C25H35N9O12P2	16	715.188	716.195	[Actual + H]+	1.59073	0.279848			TRUE
EX-HR2	C27H49N5O3S7	20	715.188	716.195	[Actual + H]+	1.59936	0.302236			TRUE
EX-HR2	C33H50N1O2P1S6	23	715.19	716.198	[Actual + H]+	-1.62096	0.369399			TRUE
EX-HR2	C27H50N3O5P5S2	16	715.188	716.195	[Actual + H]+	1.64647	0.302236			TRUE
EX-HR2	C34H45N3O2P4S2	24	715.19	716.198	[Actual + H]+	-1.65985	0.380593			TRUE
EX-HR2	C18H54N9O2P1S8	14	715.19	716.198	[Actual + H]+	-1.66869	0.20149			TRUE
EX-HR2	C26H55N1O5P2S6	15	715.188	716.195	[Actual + H]+	1.68536	0.291042			TRUE
EX-HR2	C32H30N9O9P1	24	715.19	716.198	[Actual + H]+	-1.71559	0.358205			TRUE
EX-HR2	C23H46N3O14P1S3	10	715.188	716.195	[Actual + H]+	1.71562	0.25746			TRUE
EX-HR2	C35H39N7P2S3	29	715.19	716.198	[Actual + H]+	-1.74585	0.391787			TRUE
EX-HR2	C20H37N5O23	5	715.188	716.195	[Actual + H]+	1.74588	0.223878			TRUE
EX-HR2	C19H46N3O19P1S2	4	715.19	716.198	[Actual + H]+	-1.77799	0.212684			TRUE
EX-HR2	C36H30N9O4P1S1	30	715.188	716.195	[Actual + H]+	1.77802	0.402981			TRUE
EX-HR2	C22H55N1O10P2S5	9	715.19	716.198	[Actual + H]+	-1.80825	0.246266			TRUE
EX-HR2	C23H50N3O10P5S1	10	715.191	716.198	[Actual + H]+	-1.84714	0.25746			TRUE
EX-HR2	C35H36N5O6P3	25	715.188	716.195	[Actual + H]+	1.86402	0.391787			TRUE
EX-HR2	C26H59N1O1P6S4	15	715.191	716.198	[Actual + H]+	-1.8774	0.291042			TRUE
EX-HR2	C23H49N5O8S6	14	715.191	716.198	[Actual + H]+	-1.89425	0.25746			TRUE
EX-HR2	C19H46N9O8P5S1	11	715.188	716.195	[Actual + H]+	1.90229	0.212684			TRUE
EX-HR2	C34H41N3O6S4	24	715.188	716.195	[Actual + H]+	1.90291	0.380593			TRUE
EX-HR2	C24H44N7O8P3S2	15	715.191	716.198	[Actual + H]+	-1.93314	0.268654			TRUE
EX-HR2	C18H51N7O8P2S5	10	715.188	716.195	[Actual + H]+	1.94118	0.20149			TRUE
EX-HR2	C40H34N3O6P1S1	29	715.191	716.198	[Actual + H]+	-1.97141	0.447757			TRUE
EX-HR2	C15H42N9O17P1S2	5	715.188	716.195	[Actual + H]+	1.97144	0.167909			TRUE
EX-HR2	C30H38N1O17P1	14	715.188	716.195	[Actual + H]+	2.01917	0.335817			TRUE
EX-HR2	C30H41N9P4S2	25	715.188	716.195	[Actual + H]+	2.08958	0.335817			TRUE
EX-HR2	C29H46N7P1S6	24	715.188	716.195	[Actual + H]+	2.12847	0.324624			TRUE
EX-HR2	C45H37N1P4	34	715.188	716.195	[Actual + H]+	2.13731	0.503726			TRUE
EX-HR2	C29H39N3O14P2	15	715.191	716.198	[Actual + H]+	-2.1587	0.324624			TRUE
EX-HR2	C26H37N9O9S3	19	715.188	716.195	[Actual + H]+	2.15873	0.291042			TRUE
EX-HR2	C29H47N5O2P6S1	20	715.188	716.195	[Actual + H]+	2.17558	0.324624			TRUE
EX-HR2	C32H48N1O5P3S3	20	715.191	716.198	[Actual + H]+	-2.18896	0.358205			TRUE
EX-HR2	C41H33N1O9S1	28	715.188	716.195	[Actual + H]+	2.20646	0.458951			TRUE
EX-HR2	C28H52N3O2P3S5	19	715.188	716.195	[Actual + H]+	2.21447	0.31343			TRUE
EX-HR2	C30H33N7O12S1	20	715.191	716.198	[Actual + H]+	-2.2447	0.335817			TRUE
EX-HR2	C25H43N5O11P2S2	14	715.188	716.195	[Actual + H]+	2.24473	0.279848			TRUE
EX-HR2	C27H57N1O2S9	18	715.188	716.195	[Actual + H]+	2.25337	0.302236			TRUE
EX-HR2	C28H53N1O4P8	15	715.188	716.195	[Actual + H]+	2.26158	0.31343			TRUE
EX-HR2	C33H42N5O3P1S4	25	715.191	716.198	[Actual + H]+	-2.27496	0.369399			TRUE
EX-HR2	C34H37N7O3P4	26	715.191	716.198	[Actual + H]+	-2.31386	0.380593			TRUE
EX-HR2	C24H49N1O13P4S1	9	715.188	716.195	[Actual + H]+	2.33073	0.268654			TRUE
EX-HR2	C21H53N1O13P4S2	6	715.191	716.198	[Actual + H]+	-2.37625	0.235072			TRUE
EX-HR2	C20H45N1O22S2	3	715.187	716.195	[Actual + H]+	2.39989	0.223878			TRUE
EX-HR2	C19H38N7O20P1	6	715.191	716.198	[Actual + H]+	-2.432	0.212684			TRUE
EX-HR2	C36H38N5O3P1S3	28	715.187	716.195	[Actual + H]+	2.43202	0.402981			TRUE
EX-HR2	C25H57N1O4P8S1	12	715.191	716.198	[Actual + H]+	-2.44541	0.279848			TRUE
EX-HR2	C24H61N1O2S10	15	715.191	716.198	[Actual + H]+	-2.45362	0.268654			TRUE
EX-HR2	C22H47N5O11P2S3	11	715.191	716.198	[Actual + H]+	-2.46226	0.246266			TRUE
EX-HR2	C33H29N7O12	23	715.187	716.195	[Actual + H]+	2.46228	0.369399			TRUE
EX-HR2	C20H48N9O5P3S4	14	715.187	716.195	[Actual + H]+	2.47029	0.223878			TRUE
EX-HR2	C25H56N3O2P3S6	16	715.191	716.198	[Actual + H]+	-2.49251	0.279848			TRUE
EX-HR2	C38H37N1O9S2	25	715.191	716.198	[Actual + H]+	-2.50052	0.425369			TRUE
EX-HR2	C19H53N7O5S8	13	715.187	716.195	[Actual + H]+	2.50918	0.212684			TRUE
EX-HR2	C35H44N1O5P3S2	23	715.187	716.195	[Actual + H]+	2.51803	0.391787			TRUE
EX-HR2	C26H51N5O2P6S2	17	715.191	716.198	[Actual + H]+	-2.53141	0.291042			TRUE
Pep1000	C23H41N9O9S4	0	715.191	716.198	[Actual + H]+	-2.54826	0.25746		E1R1C4	TRUE
EX-HR2	C23H41N9O9S4	16	715.191	716.198	[Actual + H]+	-2.54826	0.25746			TRUE
EX-HR2	C19H54N5O7P5S3	9	715.187	716.195	[Actual + H]+	2.55629	0.212684			TRUE
EX-HR2	C42H41N1P4S1	31	715.191	716.198	[Actual + H]+	-2.56968	0.470144			TRUE
EX-HR2	C26H50N7P1S7	21	715.191	716.198	[Actual + H]+	-2.57852	0.291042			TRUE
EX-HR2	C16H45N7O16P4	4	715.187	716.195	[Actual + H]+	2.58655	0.179103			TRUE
EX-HR2	C27H45N9P4S3	22	715.191	716.198	[Actual + H]+	-2.61741	0.302236			TRUE
EX-HR2	C27H42N1O17P1S1	11	715.191	716.198	[Actual + H]+	-2.68781	0.302236			TRUE
EX-HR2	C43H30N3O6P1	32	715.187	716.195	[Actual + H]+	2.73558	0.481338			TRUE
EX-HR2	C31H46N1O8P5	17	715.191	716.198	[Actual + H]+	-2.75697	0.347011			TRUE
EX-HR2	C27H40N7O8P3S1	18	715.187	716.194	[Actual + H]+	2.77384	0.302236			TRUE
EX-HR2	C31H45N3O6S5	21	715.191	716.198	[Actual + H]+	-2.80407	0.347011			TRUE
EX-HR2	C26H45N5O8S5	17	715.187	716.194	[Actual + H]+	2.81274	0.291042			TRUE
EX-HR2	C29H55N1O1P6S3	18	715.187	716.194	[Actual + H]+	2.82959	0.324624			TRUE
EX-HR2	C32H40N5O6P3S1	22	715.191	716.198	[Actual + H]+	-2.84297	0.358205			TRUE
EX-HR2	C26H46N3O10P5	13	715.187	716.194	[Actual + H]+	2.85984	0.291042			TRUE
EX-HR2	C48H30N1O4P1	36	715.191	716.199	[Actual + H]+	-2.88124	0.537308			TRUE
EX-HR2	C25H51N1O10P2S4	12	715.187	716.194	[Actual + H]+	2.89874	0.279848			TRUE
EX-HR2	C33H34N9O4P1S2	27	715.191	716.199	[Actual + H]+	-2.92897	0.369399			TRUE
EX-HR2	C22H42N3O19P1S1	7	715.187	716.194	[Actual + H]+	2.929	0.246266			TRUE
EX-HR2	C38H35N7P2S2	32	715.187	716.194	[Actual + H]+	2.96114	0.425369			TRUE
EX-HR2	C20H50N3O14P1S4	7	715.191	716.199	[Actual + H]+	-2.99137	0.223878			TRUE
EX-HR2	C23H59N1O5P2S7	12	715.191	716.199	[Actual + H]+	-3.02163	0.25746			TRUE
EX-HR2	C21H45N5O14P4	8	715.191	716.199	[Actual + H]+	-3.03026	0.235072			TRUE
EX-HR2	C21H50N9O2P1S7	17	715.187	716.194	[Actual + H]+	3.0383	0.235072			TRUE
EX-HR2	C37H41N3O2P4S1	27	715.187	716.194	[Actual + H]+	3.04714	0.414175			TRUE
EX-HR2	C24H54N3O5P5S3	13	715.191	716.199	[Actual + H]+	-3.06052	0.268654			TRUE
EX-HR2	C21H51N7O4P6S2	13	715.187	716.194	[Actual + H]+	3.0854	0.235072			TRUE
EX-HR2	C36H46N1O2P1S5	26	715.187	716.194	[Actual + H]+	3.08603	0.402981			TRUE
EX-HR2	C24H53N5O3S8	17	715.191	716.199	[Actual + H]+	-3.10763	0.268654			TRUE
EX-HR2	C22H39N9O12P2S1	13	715.191	716.199	[Actual + H]+	-3.11626	0.246266			TRUE
EX-HR2	C33H37N3O11S2	21	715.187	716.194	[Actual + H]+	3.11629	0.369399			TRUE
EX-HR2	C20H56N5O4P3S6	12	715.187	716.194	[Actual + H]+	3.1243	0.223878			TRUE
EX-HR2	C25H48N7O3P3S4	18	715.191	716.199	[Actual + H]+	-3.14652	0.279848			TRUE
EX-HR2	C38H29N5O10	27	715.191	716.199	[Actual + H]+	-3.15453	0.425369			TRUE
EX-HR2	C17H47N7O13P2S3	7	715.187	716.194	[Actual + H]+	3.15456	0.190297			TRUE
EX-HR2	C46H21N9O1	41	715.187	716.194	[Actual + H]+	3.17869	0.51492			TRUE
EX-HR2	C41H38N3O1P1S3	32	715.191	716.199	[Actual + H]+	-3.18479	0.458951			TRUE
EX-HR2	C26H43N9O3P6	19	715.191	716.199	[Actual + H]+	-3.18541	0.291042			TRUE
EX-HR2	C29H37N9O5P4	22	715.187	716.194	[Actual + H]+	3.30296	0.324624			TRUE
EX-HR2	C28H42N7O5P1S4	21	715.187	716.194	[Actual + H]+	3.34185	0.31343			TRUE
EX-HR2	C30H43N3O9P2S2	18	715.192	716.199	[Actual + H]+	-3.37208	0.335817			TRUE
EX-HR2	C25H33N9O14S1	16	715.187	716.194	[Actual + H]+	3.37211	0.279848			TRUE
EX-HR2	C33H52N1P3S5	23	715.192	716.199	[Actual + H]+	-3.40234	0.369399			TRUE
EX-HR2	C27H48N3O7P3S3	16	715.187	716.194	[Actual + H]+	3.42785	0.302236			TRUE
EX-HR2	C34H47N3P6S1	24	715.192	716.199	[Actual + H]+	-3.44123	0.380593			TRUE
EX-HR2	C31H37N7O7S3	23	715.192	716.199	[Actual + H]+	-3.45808	0.347011			TRUE
EX-HR2	C24H39N5O16P2	11	715.187	716.194	[Actual + H]+	3.45811	0.268654			TRUE
EX-HR2	C26H53N1O7S7	15	715.187	716.194	[Actual + H]+	3.46674	0.291042			TRUE
EX-HR2	C18H53N1O17S5	3	715.192	716.199	[Actual + H]+	-3.52048	0.20149			TRUE
EX-HR2	C19H48N3O17P3S1	4	715.192	716.199	[Actual + H]+	-3.55937	0.212684			TRUE
EX-HR2	C22H57N1O8P4S4	9	715.192	716.199	[Actual + H]+	-3.58963	0.246266			TRUE
EX-HR2	C23H48N9O1P7S1	17	715.187	716.194	[Actual + H]+	3.61452	0.25746			TRUE
EX-HR2	C23H52N3O8P7	10	715.192	716.199	[Actual + H]+	-3.62852	0.25746			TRUE
EX-HR2	C20H42N7O15P1S2	9	715.192	716.199	[Actual + H]+	-3.64537	0.223878			TRUE
EX-HR2	C35H34N5O8P1S1	25	715.187	716.194	[Actual + H]+	3.6454	0.391787			TRUE
EX-HR2	C23H51N5O6P2S5	14	715.192	716.199	[Actual + H]+	-3.67563	0.25746			TRUE
EX-HR2	C19H44N9O10P3S2	11	715.187	716.194	[Actual + H]+	3.68367	0.212684			TRUE
EX-HR2	C21H58N5O1P1S9	15	715.187	716.194	[Actual + H]+	3.6923	0.235072			TRUE
EX-HR2	C39H41N1O4S4	28	715.192	716.199	[Actual + H]+	-3.7139	0.436563			TRUE
EX-HR2	C24H46N7O6P5S1	15	715.192	716.199	[Actual + H]+	-3.71453	0.268654			TRUE
EX-HR2	C18H49N7O10S6	10	715.187	716.194	[Actual + H]+	3.72256	0.20149			TRUE
EX-HR2	C34H40N1O10P3	20	715.187	716.194	[Actual + H]+	3.7314	0.380593			TRUE
EX-HR2	C21H59N3O3P6S4	11	715.187	716.194	[Actual + H]+	3.73941	0.235072			TRUE
EX-HR2	C40H36N3O4P3	29	715.192	716.199	[Actual + H]+	-3.75279	0.447757			TRUE
EX-HR2	C24H45N9O4S6	19	715.192	716.199	[Actual + H]+	-3.76163	0.268654			TRUE
EX-HR2	C18H50N5O12P5S1	6	715.186	716.194	[Actual + H]+	3.76967	0.20149			TRUE
EX-HR2	C46H29N5S2	39	715.186	716.194	[Actual + H]+	3.83269	0.51492			TRUE
EX-HR2	C41H30N7O2P1S1	34	715.192	716.199	[Actual + H]+	-3.83879	0.458951			TRUE
[truncated: 7,201 more rows]
